# Supplementary material for: Transcriptomic Analysis of E. coli after Exposure to a Sublethal Concentration of Hydrogen Peroxide Revealed a Coordinated Up-Regulation of the Cysteine Biosynthesis Pathway
Source: Antioxidants (Basel). 2022 Mar 28;11(4):655. doi: 10.3390/antiox11040655 (PMC9026346; doi:10.3390/antiox11040655)
Supplement: Supplementary file 1 [file antioxidants-11-00655-s001.zip]

Archive with 2 entries (2 files):
- antioxidants-1650692-Supplementary.pdf
- Supple Table.xlsx
