# Supplementary material for: Transcriptomic Analysis of E. coli after Exposure to a Sublethal Concentration of Hydrogen Peroxide Revealed a Coordinated Up-Regulation of the Cysteine Biosynthesis Pathway
Source: Antioxidants (Basel). 2022 Mar 28;11(4):655. doi: 10.3390/antiox11040655 (PMC9026346; doi:10.3390/antiox11040655)
Supplement: Supplementary file 1 [file antioxidants-11-00655-s001.zip › Supple Table.xlsx]

## Sheet: Table S1
Table S1: differential gene expression table of control compared to H2O2 10 min after H2O2.
Gene_id	Gene_name	Gene_description	logFC	PValue	logCPM
BW25113_1681	sufD	component of SufBCD Fe-S cluster assembly scaffold	-8.54881	4.79838e-178	10.7048
BW25113_1683	sufB	component of SufBCD Fe-S cluster assembly scaffold	-8.86532	1.34082e-166	11.2705
BW25113_1682	sufC	SufBCD Fe-S cluster assembly scaffold protein, ATP-binding protein	-8.71264	4.9565e-159	9.80011
BW25113_1680	sufS	cysteine desulfurase, stimulated by SufE; selenocysteine lyase, PLP-dependent	-7.71711	1.42357e-156	10.2422
BW25113_0593	entC	isochorismate synthase 1	-8.26279	2.00143e-150	7.60415
BW25113_1679	sufE	sulfur acceptor protein	-7.81418	3.3748e-150	8.44634
BW25113_2208	napF	ferredoxin-type protein, role in electron transfer to periplasmic nitrate reductase NapA	6.58339	1.04795e-149	6.86336
BW25113_1684	sufA	Fe-S cluster assembly protein	-9.16768	2.57806e-145	8.71616
BW25113_0585	fes	enterobactin/ferric enterobactin esterase	-6.95983	1.57605e-140	5.9748
BW25113_2876	yqeC	putative selenium-dependent hydroxylase accessory protein	6.01475	6.76933e-140	5.64578
BW25113_0594	entE	2,3-dihydroxybenzoate-AMP ligase component of enterobactin synthase multienzyme complex	-7.43625	1.26836e-135	7.59634
BW25113_4060	yjcB	putative inner membrane protein	-6.29653	1.46342e-131	8.16269
BW25113_0871	poxB	pyruvate dehydrogenase (pyruvate oxidase), thiamine triphosphate-binding, FAD-binding	-7.92322	5.83234e-129	10.0143
BW25113_2207	napD	assembly protein for periplasmic nitrate reductase	6.75456	1.18527e-128	5.29386
BW25113_2155	cirA	colicin IA outer membrane receptor and translocator; ferric iron-catecholate transporter	-6.63392	2.62739e-124	8.88006
BW25113_3118	tdcA	tdc operon transcriptional activator	7.79202	5.40619e-122	8.81599
BW25113_0595	entB	isochorismatase	-6.38799	4.90131e-121	6.60532
BW25113_0812	dps	Fe-binding and storage protein; stress-inducible DNA-binding protetin	-6.78953	1.07584e-119	12.6145
BW25113_3476	nikA	nickel-binding, heme-binding periplasmic protein	6.33809	7.03999e-113	7.53179
BW25113_0306	ykgE	cysteine-rich LutA family protein; putative electron transport chain YkgEFG component	5.87792	3.78151e-112	6.70101
BW25113_3924	fpr	ferredoxin-NADP reductase	-5.33245	2.62171e-109	10.7095
BW25113_2674	nrdI	NrdEF cluster assembly flavodoxin	-6.56115	1.97033e-108	4.72164
BW25113_3477	nikB	nickel transporter subunit	5.65307	9.69512e-108	5.29233
BW25113_4458	oxyS	\N	-6.68614	5.66071e-107	5.95352
BW25113_0588	fepC	iron-enterobactin transporter subunit	-5.4773	3.2122e-103	5.3289
BW25113_2675	nrdE	ribonucleoside-diphosphate reductase 2, alpha subunit	-5.33093	1.19659e-100	7.14
BW25113_1102	fhuE	ferric-rhodotorulic acid outer membrane transporter	-5.21164	1.58343e-99	7.6869
BW25113_2673	nrdH	hydrogen donor for NrdEF electron transport system; glutaredoxin-like protein	-6.94333	5.59682e-98	5.05448
BW25113_2241	glpA	sn-glycerol-3-phosphate dehydrogenase (anaerobic), large subunit, FAD/NAD(P)-binding	6.37296	2.74192e-96	10.0718
BW25113_0802	ybiJ	DUF1471 family putative periplasmic protein	-5.64624	3.67807e-96	6.96752
BW25113_3158	yhbU	U32 peptidase family protein	4.95327	8.02771e-96	5.64878
BW25113_4663	azuC	acid-inducible small membrane-associated protein	-6.44372	1.19264e-95	5.36179
BW25113_0618	citC	[citrate [pro-3S]-lyase] ligase	-4.70914	8.11876e-95	4.94666
BW25113_0849	grxA	glutaredoxin 1, redox coenzyme for ribonucleotide reductase (RNR1a)	-5.38865	1.80592e-94	8.58637
BW25113_0586	entF	enterobactin synthase multienzyme complex component, ATP-dependent	-4.94082	1.95155e-93	7.81197
BW25113_1463	nhoA	N-hydroxyarylamine O-acetyltransferase	-4.95986	4.98e-93	7.81352
BW25113_0591	entS	enterobactin exporter, iron-regulated	-5.52156	2.77288e-92	5.43147
BW25113_3908	sodA	superoxide dismutase, Mn	-5.20758	3.8339e-92	13.0679
BW25113_3337	bfd	bacterioferritin-associated ferredoxin	-5.28428	6.1533e-92	5.81925
BW25113_0592	fepB	iron-enterobactin transporter subunit	-5.1295	2.90826e-91	6.21298
BW25113_3238	yhcN	cadmium and peroxide resistance protein, stress-induced	-6.09965	8.42699e-91	9.38117
BW25113_3898	frvX	putative peptidase	-4.62082	1.99573e-90	6.0277
BW25113_1799	dmlR	transcriptional activator of dmlA	4.00655	3.67442e-89	6.20915
BW25113_3519	treF	cytoplasmic trehalase	-5.50763	4.7183e-89	9.11453
BW25113_4239	treC	trehalose-6-P hydrolase	5.9992	1.66548e-88	10.7393
BW25113_1112	bhsA	biofilm, cell surface and signaling protein	-8.77581	2.00521e-87	8.56149
BW25113_3927	glpF	glycerol facilitator	5.92426	9.50468e-87	9.57513
BW25113_1611	fumC	fumarate hydratase (fumarase C),aerobic Class II	-5.82689	5.58577e-86	11.5861
BW25113_4293	fecI	RNA polymerase, sigma 19 factor	-4.7884	5.90883e-86	6.59777
BW25113_3942	katG	catalase-peroxidase HPI, heme b-containing	-4.96306	7.28754e-86	13.5426
BW25113_3749	rbsA	fused D-ribose transporter subunits of ABC superfamily: ATP-binding components	4.67723	1.18957e-85	7.63385
BW25113_2238	yfaH	\N	4.73074	2.71773e-85	4.90379
BW25113_0805	fiu	catecholate siderophore receptor Fiu	-5.19204	1.20225e-84	7.08915
BW25113_4240	treB	fused trehalose(maltose)-specific PTS enzyme: IIB component/IIC component	5.74896	1.84362e-83	12.0368
BW25113_1751	ydjY	putative ferrodoxin-like lipoprotein	4.49085	2.07385e-83	5.28031
BW25113_1452	yncE	ATP-binding protein, periplasmic, function unknown	-4.93447	3.07909e-83	8.74984
BW25113_0597	entH	enterobactin synthesis proofreading thioesterase	-5.11549	1.13535e-82	5.2556
BW25113_0596	entA	2,3-dihydro-2,3-dihydroxybenzoate dehydrogenase	-4.90946	4.29512e-82	5.67142
BW25113_2159	nfo	endonuclease IV with intrinsic 3'-5' exonuclease activity	-4.42806	1.06347e-81	8.9009
BW25113_2160	yeiI	putative kinase	-4.40198	5.25484e-81	8.86868
BW25113_0958	sulA	SOS cell division inhibitor	-4.36423	9.23144e-81	9.35308
BW25113_2869	ygeV	putative sigma-54-interacting transcriptional activator	4.89827	1.00248e-80	7.8251
BW25113_4357	yjjM	yjjMN operon transcriptional activator	4.31096	3.80521e-79	5.3205
BW25113_0894	dmsA	dimethyl sulfoxide reductase, anaerobic, subunit A	4.83249	7.97407e-79	7.73279
BW25113_1593	ynfK	putative dethiobiotin synthetase	4.02432	4.12971e-78	6.98302
BW25113_2681	ygaY	\N	-4.10798	1.31809e-77	6.18961
BW25113_2616	recN	recombination and repair protein	-4.59128	1.24576e-76	10.1442
BW25113_3687	ibpA	heat shock chaperone	-4.56499	1.33428e-76	5.74403
BW25113_0014	dnaK	chaperone Hsp70, with co-chaperone DnaJ	-4.57171	9.38042e-76	11.2378
BW25113_4292	fecR	FecI pro-sigma factor; transmembrane signal transducer for ferric citrate transport; periplasmic FecA:ferric citrate sensor and cytoplasmic FecI ECF sigma factor activator	-4.47391	1.3534e-75	5.86364
BW25113_1534	ydeE	putative transporter	-3.9281	3.00127e-75	6.89163
BW25113_3418	malT	mal regulon transcriptional activator	4.56413	3.9174e-75	9.71677
BW25113_3820	yigI	4HBT thioesterase family protein	-4.1669	4.952e-74	5.40503
BW25113_1533	eamA	cysteine and O-acetyl-L-serine efflux system	-4.21197	9.1435e-74	7.5871
BW25113_2582	trxC	thioredoxin 2	-5.26756	9.33796e-74	8.22849
BW25113_3917	sbp	sulfate transporter subunit	-5.23326	1.07728e-73	7.97515
BW25113_1610	tus	inhibitor of replication at Ter, DNA-binding protein	-4.54445	1.87325e-73	8.14997
BW25113_2392	mntH	manganese/divalent cation transporter	-6.64205	2.3058e-73	9.61659
BW25113_1276	acnA	aconitate hydratase 1	-4.84231	2.48069e-73	10.6737
BW25113_2997	hybO	hydrogenase 2, small subunit	4.54127	7.53556e-72	7.52669
BW25113_0150	fhuA	ferrichrome outer membrane transporter	-4.43457	7.53556e-72	9.1588
BW25113_1061	dinI	DNA damage-inducible protein I	-4.06061	1.02062e-71	8.05891
BW25113_2125	yehT	putative response regulator in two-component system withYehU	3.92654	1.15962e-71	5.97315
BW25113_2126	yehU	inner membrane putative sensory kinase in two-component system with YehT	4.19656	1.25938e-71	6.54066
BW25113_0328	yahN	amino acid exporter for proline, lysine, glutamate, homoserine	4.47365	1.58512e-71	4.29607
BW25113_3383	yhfZ	putative DNA-binding transcriptional regulator	4.60511	1.86788e-71	4.12218
BW25113_2531	iscR	isc operon transcriptional repressor; suf operon transcriptional activator; oxidative stress-and iron starvation-inducible; autorepressor	-4.73806	4.04289e-71	9.77569
BW25113_4291	fecA	ferric citrate outer membrane transporter	-4.39678	4.9606e-71	9.99002
BW25113_3932	hslV	peptidase component of the HslUV protease	-3.33848	1.21211e-70	6.91672
BW25113_4490	efeU	\N	-4.75047	5.51119e-70	5.68178
BW25113_1053	mdtG	putative drug efflux system protein	-4.07504	1.18655e-69	7.05097
BW25113_1963	yedR	inner membrane protein	-4.84547	1.58653e-69	3.8402
BW25113_0307	ykgF	ferridoxin-like LutB family protein; putative electron transport chain YkgEFG component	4.4647	2.3245e-69	7.02719
BW25113_3127	garP	putative (D)-galactarate transporter	4.92893	3.85228e-69	6.75013
BW25113_3923	uspD	stress-induced protein	-3.97026	4.58284e-69	8.26321
BW25113_1987	cbl	ssuEADCB/tauABCD operon transcriptional activator	-3.72286	1.31221e-68	6.43428
BW25113_4139	aspA	aspartate ammonia-lyase	4.66749	1.71331e-68	11.568
BW25113_0475	hemH	ferrochelatase	-4.58541	1.98389e-68	9.16556
BW25113_4335	yjiM	putative 2-hydroxyglutaryl-CoA dehydratase	3.91086	3.03091e-68	5.21203
BW25113_2237	inaA	acid-inducible Kdo/WaaP family putative kinase	-3.9561	3.1836e-68	8.6338
BW25113_0124	gcd	glucose dehydrogenase	-5.27645	3.51511e-68	10.6542
BW25113_1223	narK	nitrate/nitrite transporter	5.33256	1.70339e-67	10.0542
BW25113_1757	ynjE	molybdopterin synthase sulfurtransferase	3.703	3.67168e-67	6.41881
BW25113_1020	phoH	ATP-binding protein; putative PhoH family P-loop ATPase	-6.30869	5.00825e-67	7.82677
BW25113_2727	hypB	GTP hydrolase involved in nickel liganding into hydrogenases	3.68436	5.89358e-67	6.83124
BW25113_4154	frdA	fumarate reductase (anaerobic) catalytic and NAD/flavoprotein subunit	4.26146	6.13454e-67	9.79397
BW25113_0651	rihA	ribonucleoside hydrolase 1	3.65162	7.08222e-67	6.87647
BW25113_3897	frvR	putative frv operon regulator; contains a PTS EIIA domain	-3.62454	1.3038e-66	4.9603
BW25113_1287	yciW	putative oxidoreductase	-4.59269	1.64211e-66	7.57731
BW25113_0606	ahpF	alkyl hydroperoxide reductase, F52a subunit, FAD/NAD(P)-binding	-4.5018	3.10919e-66	12.3196
BW25113_4055	aphA	acid phosphatase/phosphotransferase, class B, non-specific	3.67919	3.8975e-66	6.28418
BW25113_1847	yebF	extracellular Colicin M immunity family protein	-3.87771	6.61024e-66	8.15297
BW25113_3060	ttdR	transcriptional activator of ttdABT	3.94681	2.01423e-65	4.721
BW25113_0919	ycbJ	protein kinase-like domain protein	3.91212	5.45995e-65	7.33332
BW25113_3520	yhjB	putative DNA-binding transcriptional response regulator	-3.80974	7.0177e-65	5.29095
BW25113_2390	ypeC	DUF2502 family putative periplasmic protein	-4.89447	1.43564e-64	6.77067
BW25113_4192	ulaG	L-ascorbate 6-phosphate lactonase	-4.55515	4.54404e-64	6.50496
BW25113_4376	osmY	periplasmic protein	-4.21142	4.8876e-64	7.0946
BW25113_1976	mtfA	anti-repressor for DgsA(Mlc)	3.49198	5.04146e-64	7.24227
BW25113_3672	ivbL	ilvB operon leader peptide	3.96331	6.72562e-64	6.58602
BW25113_1378	pfo	pyruvate-flavodoxin oxidoreductase	-3.76644	7.13653e-64	10.9274
BW25113_4536	yobH	uncharacterized protein	-4.22372	1.25899e-63	7.29849
BW25113_1674	ydhY	putative 4Fe-4S ferridoxin-type protein; FNR, Nar, NarP-regulated protein; putative subunit of YdhYVWXUT oxidoreductase complex	4.75916	3.15689e-63	3.3114
BW25113_3661	nlpA	cytoplasmic membrane lipoprotein-28	-4.09824	3.39006e-63	7.42439
BW25113_1678	ldtE	murein L,D-transpeptidase	-4.06042	6.80129e-63	7.84837
BW25113_0831	gsiC	glutathione transporter, permease component, ABC superfamily	-3.57119	1.07665e-62	6.12492
BW25113_0603	ybdO	putative DNA-binding transcriptional regulator	-4.2902	2.108e-62	3.92305
BW25113_0899	ycaM	putative transporter	3.81705	3.34888e-62	4.58712
BW25113_1848	yebG	DNA damage-inducible protein regulated by LexA	-3.73036	4.38916e-62	8.30956
BW25113_2240	glpT	sn-glycerol-3-phosphate transporter	5.35184	8.89969e-62	11.5929
BW25113_4568	ytjA	uncharacterized protein	-4.30587	3.46345e-61	5.5283
BW25113_0832	gsiD	glutathione transporter, permease component, ABC superfamily	-3.56124	7.93037e-61	5.82606
BW25113_2242	glpB	sn-glycerol-3-phosphate dehydrogenase (anaerobic), membrane anchor subunit	4.97182	1.06481e-60	9.36487
BW25113_3159	yhbV	U32 peptidase family protein	3.27659	1.08141e-60	5.18734
BW25113_0590	fepD	iron-enterobactin transporter subunit	-4.73678	1.87697e-60	4.31931
BW25113_0390	aroM	AroM family protein	-3.51652	5.01345e-60	5.77064
BW25113_3320	rplC	50S ribosomal subunit protein L3	3.99337	5.65632e-60	11.8532
BW25113_1929	yedE	UPF0394 family sulfur transport domain-containing inner membrane protein	4.70899	6.63865e-60	7.21967
BW25113_4290	fecB	iron-dicitrate transporter subunit	-3.68092	7.67254e-60	7.66778
BW25113_3319	rplD	50S ribosomal subunit protein L4	3.96519	1.40538e-59	10.9544
BW25113_0447	ybaO	putative DNA-binding transcriptional regulator	-3.13095	4.50817e-59	5.88711
BW25113_3365	nirB	nitrite reductase, large subunit, NAD(P)H-binding	4.2709	6.29034e-59	9.18735
BW25113_0284	paoC	PaoABC aldehyde oxidoreductase, Moco-containing subunit	-3.67575	6.54026e-59	4.80181
BW25113_4618	tisB	toxic membrane persister formation peptide, LexA-regulated	-4.01998	1.27376e-58	7.41998
BW25113_1891	flhC	flagellar class II regulon transcriptional activator, with FlhD	3.35053	3.39785e-58	6.42863
BW25113_3943	yijE	EamA-like transporter family protein	-3.59351	3.95949e-58	7.50203
BW25113_0162	cdaR	carbohydrate diacid regulon transcriptional regulator; autoregulator	3.35217	9.08251e-58	6.38643
BW25113_1385	feaB	phenylacetaldehyde dehydrogenase	-3.33965	1.21193e-57	6.18756
BW25113_0231	dinB	DNA polymerase IV	-3.51901	8.39521e-57	7.38175
BW25113_2676	nrdF	ribonucleoside-diphosphate reductase 2, beta subunit, ferritin-like protein	-4.14805	9.89628e-57	5.41349
BW25113_2672	ygaM	DUF883 family protein, putative membrane-anchored ribosome-binding protein	-4.166	1.44626e-56	4.98739
BW25113_2592	clpB	protein disaggregation chaperone	-4.09585	2.48791e-56	9.61113
BW25113_1224	narG	nitrate reductase 1, alpha subunit	5.29654	3.72421e-56	11.4871
BW25113_1298	puuD	gamma-glutamyl-gamma-aminobutyrate hydrolase	-3.22604	4.05299e-56	4.85028
BW25113_1748	astC	succinylornithine transaminase, PLP-dependent	-3.67127	4.08828e-56	4.59208
BW25113_0681	chiP	chitoporin, uptake of chitosugars	3.53797	1.24738e-55	4.8456
BW25113_1853	yebK	putative DNA-binding transcriptional regulator	2.95661	1.77716e-55	6.48705
BW25113_0584	fepA	iron-enterobactin outer membrane transporter	-3.32885	2.90274e-55	6.15057
BW25113_2699	recA	DNA recombination and repair protein; ssDNA-dependent ATPase; synaptase; ssDNA and dsDNA binding protein forming filaments; ATP-dependent homologous DNA strand exchanger; recombinase A; LexA autocleavage cofactor	-3.7124	4.05233e-55	12.0067
BW25113_3873	yihM	putative sugar phosphate isomerase	3.81613	8.95837e-55	3.76172
BW25113_0589	fepG	iron-enterobactin transporter subunit	-3.76694	9.59707e-55	4.05429
BW25113_4070	nrfA	nitrite reductase, formate-dependent, cytochrome	4.08757	1.018e-54	7.5759
BW25113_4238	nrdD	anaerobic ribonucleoside-triphosphate reductase	3.50046	1.15013e-54	7.06938
BW25113_2996	hybA	hydrogenase 2 4Fe-4S ferredoxin-type component	3.59088	1.27436e-54	6.63483
BW25113_1730	ydjO	uncharacterized protein	-5.34772	2.3205e-54	4.97898
BW25113_2801	fucP	L-fucose transporter	3.89392	4.35482e-54	3.48851
BW25113_2877	mocA	CTP:molybdopterin cytidylyltransferase	3.79933	2.5122e-53	4.69774
BW25113_3321	rpsJ	30S ribosomal subunit protein S10	3.72772	3.13313e-53	10.736
BW25113_3528	dctA	C4-dicarboxylic acid, orotate and citrate transporter	4.49193	4.21884e-53	8.7218
BW25113_4021	pepE	(alpha)-aspartyl dipeptidase	2.91005	6.58838e-53	6.09733
BW25113_1930	yedF	putative TusA family sulfurtransferase	4.34498	2.75443e-52	4.83336
BW25113_4511	ybdZ	stimulator of EntF adenylation activity, MbtH-like	-6.35716	2.7824e-52	2.48209
BW25113_2344	fadL	long-chain fatty acid outer membrane transporter	3.36283	3.7468e-52	7.4091
BW25113_4249	bdcA	c-di-GMP-binding biofilm dispersal mediator protein	-4.50737	4.55694e-52	6.25016
BW25113_0015	dnaJ	chaperone Hsp40, DnaK co-chaperone	-3.35869	5.00585e-52	7.65238
BW25113_0473	htpG	protein refolding molecular co-chaperone Hsp90, Hsp70-dependent; heat-shock protein; ATPase	-3.60241	8.42311e-52	9.24983
BW25113_4153	frdB	fumarate reductase (anaerobic), Fe-S subunit	3.37453	1.76465e-51	7.7839
BW25113_0605	ahpC	alkyl hydroperoxide reductase, C22 subunit	-3.60503	1.8396e-51	13.436
BW25113_4118	melR	melibiose operon transcriptional regulator; autoregulator	3.18262	2.11019e-51	5.58995
BW25113_3408	feoA	ferrous iron transporter, protein A	3.29744	4.1268e-51	4.80282
BW25113_2875	yqeB	XdhC-CoxI family protein with NAD(P)-binding Rossman fold	3.20167	4.45523e-51	5.8702
BW25113_3750	rbsC	D-ribose transporter subunit	3.07605	5.05561e-51	6.67351
BW25113_4396	rob	right oriC-binding transcriptional activator, AraC family	3.30287	5.67366e-51	7.77711
BW25113_3478	nikC	nickel transporter subunit	4.95938	1.15553e-50	3.96989
BW25113_4062	soxS	superoxide response regulon transcriptional activator; autoregulator	-5.97246	1.33788e-50	7.07778
BW25113_2789	gudP	putative D-glucarate transporter	3.38162	2.76549e-50	4.56864
BW25113_2707	srlR	sorbitol-inducible srl operon transcriptional repressor	2.82762	4.13731e-50	5.88204
BW25113_0005	yaaX	DUF2502 family putative periplasmic protein	-3.0966	4.47798e-50	5.83408
BW25113_1905	ftnA	ferritin iron storage protein (cytoplasmic)	3.27241	5.98066e-50	7.50749
BW25113_3671	ilvB	acetolactate synthase 2 large subunit	3.40193	7.48351e-50	6.55505
BW25113_2584	pka	protein lysine acetyltransferase	3.24734	8.42858e-50	8.34283
BW25113_2426	ucpA	furfural resistance protein, putative short-chain oxidoreductase	3.28949	9.47276e-50	8.80876
BW25113_1183	umuD	DNA polymerase V, subunit D	-3.5464	9.48199e-50	4.05308
BW25113_0006	yaaA	peroxide resistance protein, lowers intracellular iron	-3.47718	3.234e-49	8.44698
BW25113_3318	rplW	50S ribosomal subunit protein L23	3.83014	3.45676e-49	10.5894
BW25113_2243	glpC	anaerobic sn-glycerol-3-phosphate dehydrogenase, C subunit, 4Fe-4S iron-sulfur cluster	4.08272	3.79074e-49	8.20248
BW25113_0152	fhuD	iron-hydroxamate transporter subunit	-3.18239	4.40131e-49	5.39768
BW25113_4637	uof	ryhB-regulated fur leader peptide	-2.68946	9.20879e-49	6.55376
BW25113_2889	idi	isopentenyl diphosphate isomerase	-3.07519	9.21463e-49	5.8688
BW25113_1051	msyB	multicopy suppressor of secY and secA	-3.33709	1.27321e-48	5.68155
BW25113_1205	ychH	DUF2583 family putative inner membrane protein	3.79064	1.69074e-48	7.33086
BW25113_3128	garD	(D)-galactarate dehydrogenase	3.57234	2.23997e-48	7.14412
BW25113_2206	napA	nitrate reductase, periplasmic, large subunit	3.78348	3.03632e-48	8.62548
BW25113_3670	ilvN	acetolactate synthase 1 small subunit	3.5159	1.03315e-47	3.70847
BW25113_1836	yebV	uncharacterized protein	-3.40811	1.09665e-47	5.45972
BW25113_2149	mglA	fused methyl-galactoside transporter subunits of ABC superfamily: ATP-binding components	4.36745	1.45113e-47	5.82062
BW25113_2530	iscS	cysteine desulfurase (tRNA sulfurtransferase), PLP-dependent	-3.64703	2.24964e-47	11.3538
BW25113_4071	nrfB	nitrite reductase, formate-dependent, penta-heme cytochrome c	3.50451	2.50402e-47	4.48241
BW25113_3317	rplB	50S ribosomal subunit protein L2	3.69963	3.35466e-47	12.0409
BW25113_2398	yfeC	DUF1323 family putative DNA-binding protein	2.72819	4.37204e-47	5.72379
BW25113_0389	yaiA	OxyR-regulated conserved protein	-3.90051	7.68158e-47	7.59084
BW25113_2749	ygbE	DUF3561 family inner membrane protein	-3.54885	1.09606e-46	5.69351
BW25113_3146	rsmI	16S rRNA C1402 2'-O-ribose methyltransferase, SAM-dependent	-2.60943	1.69796e-46	6.90971
BW25113_3001	gpr	L-glyceraldehyde 3-phosphate reductase	2.91586	2.27223e-46	6.76429
BW25113_2529	iscU	iron-sulfur cluster assembly scaffold protein	-3.35223	2.4053e-46	9.76301
BW25113_0448	mdlA	putative multidrug transporter subunit of ABC superfamily, ATP-binding component	-2.87348	2.54874e-46	6.9713
BW25113_3315	rplV	50S ribosomal subunit protein L22	3.39491	3.20376e-46	11.0192
BW25113_1415	aldA	aldehyde dehydrogenase A, NAD-linked	3.88763	3.62052e-46	8.15507
BW25113_3211	yhcC	putative Fe-S oxidoreductase, Radical SAM superfamily protein	3.13606	4.43721e-46	3.6883
BW25113_3662	nepI	putative transporter	-3.29377	5.43733e-46	5.08131
BW25113_0308	ykgG	LutC family protein; putative electron transport chain YkgEFG component	3.02794	6.57063e-46	5.64052
BW25113_1252	tonB	membrane spanning protein in TonB-ExbB-ExbD transport complex	-3.11573	6.85609e-46	7.32312
BW25113_2219	atoS	sensory histidine kinase in two-component regulatory system with AtoC	2.731	1.00294e-45	5.1744
BW25113_1824	yobF	DUF2527 family heat-induced protein	3.08879	3.78089e-45	7.59069
BW25113_2128	yehW	inner membrane putative ABC superfamily transporter permease	-3.17754	4.29249e-45	4.50487
BW25113_4131	cadA	lysine decarboxylase, acid-inducible	-3.44451	5.15072e-45	6.53936
BW25113_0904	focA	formate channel	3.37214	5.17957e-45	8.13703
BW25113_0151	fhuC	iron-hydroxamate transporter subunit	-2.93158	9.78851e-45	5.82204
BW25113_3983	rplK	50S ribosomal subunit protein L11	3.04417	1.04403e-44	10.3701
BW25113_0285	paoB	PaoABC aldehyde oxidoreductase, FAD-containing subunit	-3.78638	1.20786e-44	3.46368
BW25113_3976	thrU	\N	-4.6922	4.92399e-44	3.9431
BW25113_0931	pncB	nicotinate phosphoribosyltransferase	-3.04416	7.55246e-44	9.3156
BW25113_1184	umuC	DNA polymerase V, subunit C	-2.97153	7.88107e-44	5.34505
BW25113_3573	ysaA	putative hydrogenase, 4Fe-4S ferredoxin-type component	2.54908	1.07009e-43	6.22711
BW25113_2578	eamB	cysteine and O-acetylserine exporter	-2.95993	1.08166e-43	4.89871
BW25113_2239	glpQ	periplasmic glycerophosphodiester phosphodiesterase	3.76907	2.76571e-43	10.9867
BW25113_4142	groS	Cpn10 chaperonin GroES, small subunit of GroESL	-2.99887	3.08686e-43	7.98515
BW25113_2465	tktB	transketolase 2, thiamine triphosphate-binding	-3.06322	3.84101e-43	6.36076
BW25113_1892	flhD	flagellar class II regulon transcriptional activator, with FlhC	3.06442	3.91468e-43	5.50748
BW25113_2152	yeiB	DUF418 family putative inner membrane protein	-2.74816	4.94648e-43	7.16635
BW25113_3316	rpsS	30S ribosomal subunit protein S19	3.52756	5.05656e-43	10.325
BW25113_2161	nupX	nucleoside permease	-3.35254	5.57036e-43	4.14592
BW25113_2528	iscA	FeS cluster assembly protein	-3.20491	7.32959e-43	9.88894
BW25113_4005	purD	phosphoribosylglycinamide synthetase phosphoribosylamine-glycine ligase	2.84052	9.81028e-43	6.07137
BW25113_0621	dcuC	anaerobic C4-dicarboxylate transport	3.50567	1.33235e-42	7.5304
BW25113_4334	yjiL	putative ATPase, activator of (R)-hydroxyglutaryl-CoA dehydratase	3.24143	1.39619e-42	3.84764
BW25113_2726	hypA	protein involved in nickel insertion into hydrogenases 3	4.0873	2.02677e-42	3.83662
BW25113_3425	glpE	thiosulfate:cyanide sulfurtransferase (rhodanese)	-2.79076	2.50674e-42	6.27615
BW25113_2995	hybB	putative hydrogenase 2 cytochrome b type component	2.85183	3.25925e-42	5.53347
BW25113_2428	murQ	N-acetylmuramic acid 6-phosphate (MurNAc-6-P) etherase	2.98137	4.72144e-42	4.57842
BW25113_3925	glpX	fructose 1,6-bisphosphatase II	2.93702	5.16239e-42	7.39828
BW25113_2527	hscB	HscA co-chaperone, J domain-containing protein Hsc56; IscU-specific chaperone HscAB	-3.16385	1.5656e-41	8.23606
BW25113_1496	yddA	putative multidrug transporter subunit of ABC superfamily, membrane component/ATP-binding component	-3.53987	1.70499e-41	3.56828
BW25113_4484	cpxP	inhibitor of the cpx response; periplasmic adaptor protein	-2.75118	2.94158e-41	6.57701
BW25113_0232	yafN	antitoxin of the YafO-YafN toxin-antitoxin system	-2.95026	3.69681e-41	4.54014
BW25113_1532	marB	mar operon regulator, periplasmic	-2.92103	4.99734e-41	4.6919
BW25113_1752	ydjZ	TVP38/TMEM64 family inner membrane protein	2.97275	7.57171e-41	4.12216
BW25113_1321	ycjX	DUF463 family protein, putative P-loop NTPase	-2.75735	8.2827e-41	5.79141
BW25113_2148	mglC	methyl-galactoside transporter subunit	4.41101	8.35012e-41	5.39123
BW25113_0060	polB	DNA polymerase II	-2.87801	8.37542e-41	7.87225
BW25113_0865	ybjP	lipoprotein	-3.34756	1.10555e-40	7.09391
BW25113_3485	yhhJ	inner membrane putative ABC transporter permease	-2.47274	1.79373e-40	5.99818
BW25113_0449	mdlB	putative multidrug transporter subunit of ABC superfamily, ATP-binding component	-2.65778	1.80081e-40	6.69854
BW25113_0121	speE	spermidine synthase (putrescine aminopropyltransferase)	2.65043	4.96583e-40	6.92154
BW25113_1297	puuA	glutamate--putrescine ligase	-3.26125	5.46955e-40	5.29264
BW25113_1784	yeaH	UPF0229 family protein	-2.94735	8.8942e-40	4.36662
BW25113_3020	ygiS	putative inner membrane ABC superfamily transporter permease	2.92144	2.26248e-39	6.2557
BW25113_2399	yfeD	DUF1323 family putative DNA-binding protein	2.47324	2.87827e-39	5.7201
BW25113_2963	mltC	membrane-bound lytic murein transglycosylase C	-3.33027	3.07569e-39	7.90141
BW25113_3872	yihL	putative DNA-binding transcriptional regulator	2.98661	3.6398e-39	3.71953
BW25113_2033	wbbJ	putative lipopolysaccharide biosynthesis O-acetyl transferase	2.3755	5.33474e-39	6.13229
BW25113_2135	yohC	Yip1 family inner membrane protein	-3.75926	5.79056e-39	3.83305
BW25113_1783	yeaG	protein kinase, endogenous substrate unidentified; autokinase	-2.67254	8.03924e-39	6.38976
BW25113_3984	rplA	50S ribosomal subunit protein L1	2.80247	1.07145e-38	11.7738
BW25113_2698	recX	regulatory protein for RecA	-5.11837	1.69425e-38	6.46382
BW25113_2606	rplS	50S ribosomal subunit protein L19	2.77845	1.71217e-38	10.0795
BW25113_0553	nmpC	\N	3.71336	2.1632e-38	9.49228
BW25113_1451	yncD	putative iron outer membrane transporter	-3.74422	2.27879e-38	7.18164
BW25113_1633	nth	DNA glycosylase and apyrimidinic (AP) lyase (endonuclease III)	2.7433	2.96538e-38	4.88698
BW25113_3160	yhbW	putative luciferase-like monooxygenase	-2.36378	3.76706e-38	6.68722
BW25113_3909	kdgT	2-keto-3-deoxy-D-gluconate transporter	-2.46818	3.911e-38	5.15352
BW25113_4188	yjfN	DUF1471 family periplasmic protein	2.78078	3.95354e-38	4.83907
BW25113_2292	yfbS	putative transporter	2.56463	4.28496e-38	6.95745
BW25113_2753	iap	aminopeptidase in alkaline phosphatase isozyme conversion	-2.56708	6.4217e-38	6.39721
BW25113_3304	rplR	50S ribosomal subunit protein L18	3.01297	6.53482e-38	10.4789
BW25113_2146	preT	dihydropyrimidine dehydrogenase, NADH-dependent, subunit N	3.21274	7.66833e-38	5.34575
BW25113_0167	glnD	uridylyltransferase	-2.78812	1.516e-37	8.4468
BW25113_3382	yhfY	PRD domain protein	3.61491	2.11793e-37	2.02671
BW25113_4606	ypfM	stress-induced small enterobacterial protein	3.05144	2.90244e-37	7.51267
BW25113_3926	glpK	glycerol kinase	3.63855	2.99656e-37	10.9983
BW25113_0233	yafO	mRNA interferase toxin of the YafO-YafN toxin-antitoxin system	-2.84484	3.0651e-37	4.2173
BW25113_1277	ribA	GTP cyclohydrolase II	-2.73118	3.21051e-37	9.00829
BW25113_4122	fumB	anaerobic class I fumarate hydratase (fumarase B)	2.4395	3.76862e-37	5.20457
BW25113_2895	fldB	flavodoxin 2	-2.72913	1.08567e-36	8.66413
BW25113_2805	fucR	l-fucose operon activator	2.35598	1.31172e-36	5.89559
BW25113_0872	hcr	HCP oxidoreductase, NADH-dependent	2.7416	1.66656e-36	4.31487
BW25113_3746	ravA	hexameric AAA+ MoxR family ATPase, putative molecular chaperone	2.69566	2.10908e-36	7.47428
BW25113_2421	cysM	cysteine synthase B (O-acetylserine sulfhydrolase B)	-3.3419	2.53824e-36	7.88527
BW25113_1702	ppsA	phosphoenolpyruvate synthase	3.11352	2.7265e-36	9.57196
BW25113_3336	bfr	bacterioferritin, iron storage and detoxification protein	-2.55438	3.78817e-36	5.88141
BW25113_1528	ydeA	arabinose efflux transporter, arabinose-inducible	-2.43447	5.19272e-36	4.91781
BW25113_3931	hslU	molecular chaperone and ATPase component of HslUV protease	-2.70794	5.97698e-36	8.55693
BW25113_0830	gsiB	glutathione periplasmic binding protein, ABC superfamily transporter	-3.3078	6.31458e-36	7.9381
BW25113_3305	rplF	50S ribosomal subunit protein L6	2.89009	1.09278e-35	11.6064
BW25113_3303	rpsE	30S ribosomal subunit protein S5	2.88103	1.27151e-35	11.3911
BW25113_2708	srlQ	D-arabinose 5-phosphate isomerase	2.3371	1.90258e-35	5.41129
BW25113_2096	gatY	D-tagatose 1,6-bisphosphate aldolase 2, catalytic subunit	3.35569	2.09429e-35	11.6894
BW25113_2147	preA	dihydropyrimidine dehydrogenase, NADH-dependent, subunit C	2.7052	2.36051e-35	4.76264
BW25113_3645	dinD	DNA damage-inducible protein	-2.47691	2.72605e-35	6.65804
BW25113_4143	groL	Cpn60 chaperonin GroEL, large subunit of GroESL	-2.85747	3.47836e-35	10.8043
BW25113_3231	rplM	50S ribosomal subunit protein L13	2.83249	5.49751e-35	10.7636
BW25113_3733	atpG	F1 sector of membrane-bound ATP synthase, gamma subunit	2.6451	5.86442e-35	10.5996
BW25113_4128	yjdK	uncharacterized protein	3.29392	5.88373e-35	2.96057
BW25113_4058	uvrA	ATPase and DNA damage recognition protein of nucleotide excision repair excinuclease UvrABC	-2.63868	8.59243e-35	9.33833
BW25113_0304	rclA	reactive chlorine stress species (RCS) resistance protein; pyridine nucleotide-dependent disulfide oxidoreductase family	-3.18228	1.11341e-34	3.97355
BW25113_1014	putA	fused DNA-binding transcriptional regulator/proline dehydrogenase/pyrroline-5-carboxylate dehydrogenase	3.99561	1.35188e-34	9.45577
BW25113_2497	uraA	uracil permease	2.8713	1.56623e-34	5.68387
BW25113_3005	exbD	membrane spanning protein in TonB-ExbB-ExbD complex	-2.61386	2.27918e-34	7.45693
BW25113_3306	rpsH	30S ribosomal subunit protein S8	2.84253	3.19567e-34	10.9896
BW25113_1531	marA	multiple antibiotic resistance transcriptional regulator	-2.21585	3.63506e-34	5.97515
BW25113_1829	htpX	putative endopeptidase	-2.61615	3.83255e-34	8.90099
BW25113_1322	ycjF	UPF0283 family inner membrane protein	-2.25632	5.4513e-34	5.44623
BW25113_2797	sdaB	L-serine dehydratase 2	3.00661	5.67729e-34	9.64397
BW25113_0120	speD	S-adenosylmethionine decarboxylase	2.39278	1.112e-33	6.81661
BW25113_2220	atoC	fused response regulator of ato operon, in two-component system with AtoS: response regulator/sigma54 interaction protein	2.48471	1.54245e-33	5.10407
BW25113_4006	purH	fused IMP cyclohydrolase/phosphoribosylaminoimidazolecarboxamide formyltransferase	2.45165	3.69237e-33	5.64536
BW25113_4064	yjcD	inner membrane putative guanine permease	2.4677	5.39899e-33	5.44948
BW25113_3302	rpmD	50S ribosomal subunit protein L30	2.7646	6.10563e-33	9.20563
BW25113_4289	fecC	iron-dicitrate transporter subunit	-2.88721	6.23966e-33	5.85617
BW25113_2607	trmD	tRNA m(1)G37 methyltransferase, SAM-dependent	2.78518	6.87511e-33	11.4893
BW25113_2436	hemF	coproporphyrinogen III oxidase	-2.35106	7.19829e-33	6.63289
BW25113_0382	iraP	anti-RssB factor, RpoS stabilzer during Pi starvation; anti-adapter protein	2.51113	7.97182e-33	5.21966
BW25113_0803	ybiI	DksA-type zinc finger protein	-3.4592	8.26468e-33	3.84348
BW25113_4491	ycgH	\N	-2.93976	1.75957e-32	4.46647
BW25113_2366	dsdA	D-serine dehydratase	-2.54742	1.87409e-32	5.99494
BW25113_1512	lsrR	lsr operon transcriptional repressor	2.425	3.93712e-32	3.89819
BW25113_1198	dhaM	putative dihydroxyacetone-specific PTS enzymes: HPr component/EI component	-2.85583	4.82163e-32	7.79697
BW25113_4383	deoB	phosphopentomutase	-2.70898	5.31533e-32	10.0844
BW25113_4132	cadB	putative lysine/cadaverine transporter	-3.05993	5.47061e-32	5.44645
BW25113_3301	rplO	50S ribosomal subunit protein L15	2.71531	6.32243e-32	11.7542
BW25113_0380	yaiZ	DUF2754 family putative inner membrane protein	2.43252	6.43467e-32	5.33572
BW25113_3314	rpsC	30S ribosomal subunit protein S3	2.9311	6.82029e-32	11.9474
BW25113_4567	yjjZ	uncharacterized protein	-3.07943	7.55212e-32	4.47963
BW25113_0468	ybaN	DUF454 family inner membrane protein	-2.25535	8.97402e-32	5.12453
BW25113_0804	ybiX	Fe(II)-dependent oxygenase superfamily protein	-3.68906	9.54514e-32	5.45176
BW25113_1018	efeO	inactive ferrous ion transporter EfeUOB	-3.24787	1.06443e-31	5.76707
BW25113_1823	cspC	stress protein, member of the CspA-family	2.66771	1.06443e-31	8.85505
BW25113_0631	ybeD	UPF0250 family protein	-2.15298	1.39009e-31	6.1453
BW25113_0789	clsB	cardiolipin synthase 2	-2.84655	2.07119e-31	3.21681
BW25113_3949	frwC	putative enzyme IIC component of PTS	3.04136	2.14547e-31	2.30928
BW25113_3012	dkgA	2,5-diketo-D-gluconate reductase A	-2.71728	2.61625e-31	6.18112
BW25113_0033	carB	carbamoyl-phosphate synthase large subunit	2.46734	3.14274e-31	6.96983
BW25113_2609	rpsP	30S ribosomal subunit protein S16	2.46616	3.24516e-31	9.14951
BW25113_1269	rluB	23S rRNA pseudouridine(2605) synthase	2.27497	3.45073e-31	7.28607
BW25113_2561	yfhH	putative DNA-binding transcriptional regulator	2.44532	3.97043e-31	4.11129
BW25113_4123	dcuB	C4-dicarboxylate transporter, anaerobic; DcuS co-sensor	2.57375	4.0975e-31	4.19789
BW25113_2260	menE	O-succinylbenzoate-CoA ligase	2.06034	4.96982e-31	5.99035
BW25113_0234	yafP	putative acyl-CoA transferase	-2.69014	5.25226e-31	3.63743
BW25113_3081	fadH	2,4-dienoyl-CoA reductase, NADH and FMN-linked	2.45216	5.53148e-31	4.81973
BW25113_0848	ybjM	inner membrane protein	-2.81003	5.95695e-31	6.81215
BW25113_1705	ydiE	hemin uptake protein HemP homolog	-2.69252	7.976e-31	4.21603
BW25113_0003	thrB	homoserine kinase	2.10662	8.02138e-31	6.19345
BW25113_3934	cytR	Anti-activator for CytR-CRP nucleoside utilization regulon	2.26303	1.16333e-30	6.65049
BW25113_0854	potF	putrescine transporter subunit: periplasmic-binding component of ABC superfamily	-2.48011	1.283e-30	4.50417
BW25113_2962	yggX	protein that protects iron-sulfur proteins against oxidative damage	-2.70827	1.33404e-30	7.83987
BW25113_0168	map	methionine aminopeptidase	-2.62562	1.52431e-30	9.62739
BW25113_0261	mmuM	CP4-6 prophage; S-methylmethionine:homocysteine methyltransferase	2.24247	1.53805e-30	4.84778
BW25113_3307	rpsN	30S ribosomal subunit protein S14	2.66868	1.78526e-30	11.3203
BW25113_0476	aes	acetyl esterase	-2.64909	1.82404e-30	6.25511
BW25113_2557	purL	phosphoribosylformyl-glycineamide synthetase	2.22748	3.14839e-30	6.98327
BW25113_2665	ygaU	uncharacterized protein	-2.79286	3.38632e-30	4.86276
BW25113_3340	fusA	protein chain elongation factor EF-G, GTP-binding	2.60645	3.43411e-30	13.899
BW25113_3752	rbsK	ribokinase	2.44646	4.43416e-30	7.49187
BW25113_4451	ryhB	\N	-3.67117	6.38909e-30	2.18775
BW25113_0283	paoD	moco insertion factor for PaoABC aldehyde oxidoreductase	-2.71521	7.45561e-30	3.28976
BW25113_4003	zraS	sensory histidine kinase in two-component regulatory system with ZraR	2.33859	8.70327e-30	5.32235
BW25113_3552	yiaD	multicopy suppressor of bamB; outer membrane lipoprotein	2.50403	8.70327e-30	5.33832
BW25113_0252	yafZ	CP4-6 prophage; conserved protein	-2.61186	9.77558e-30	4.30637
BW25113_3294	rplQ	50S ribosomal subunit protein L17	2.56856	1.04375e-29	11.0305
BW25113_2608	rimM	16S rRNA processing protein	2.59581	1.17751e-29	11.1568
BW25113_3230	rpsI	30S ribosomal subunit protein S9	2.72728	1.31191e-29	10.4021
BW25113_0268	yagE	2-keto-3-deoxy gluconate (KDG) aldolase; CP4-6 prophage	2.80773	1.42811e-29	3.56048
BW25113_2034	wbbI	d-Galf:alpha-d-Glc beta-1,6-galactofuranosyltransferase	2.22371	1.44889e-29	6.66783
BW25113_1673	ydhV	putative oxidoreductase subunit	2.63754	1.72502e-29	3.99094
BW25113_0870	ltaE	L-allo-threonine aldolase, PLP-dependent	-2.58239	1.76567e-29	7.98334
BW25113_4251	bdcR	transcriptional repressor for divergent bdcA	-2.45906	1.81417e-29	5.25598
BW25113_1741	cho	endonuclease of nucleotide excision repair	-2.04567	2.31859e-29	6.58243
BW25113_2796	sdaC	putative serine transporter	2.57816	2.39656e-29	10.4642
BW25113_0587	fepE	regulator of length of O-antigen component of lipopolysaccharide chains	-3.95193	3.72845e-29	1.89269
BW25113_1222	narX	sensory histidine kinase in two-component regulatory system with NarL	2.19154	3.7582e-29	7.02363
BW25113_0762	acrZ	AcrAB-TolC efflux pump accessory protein, membrane-associated	-2.28821	5.01538e-29	5.92078
BW25113_0828	iaaA	Isoaspartyl peptidase	-2.68979	5.30091e-29	8.23475
BW25113_2036	glf	UDP-galactopyranose mutase, FAD/NAD(P)-binding	2.1779	5.64784e-29	6.59726
BW25113_1632	rsxE	SoxR iron-sulfur cluster reduction factor component; electron transport inner membrane NADH-quinone reductase	2.6489	6.82228e-29	4.66046
BW25113_4152	frdC	fumarate reductase (anaerobic), membrane anchor subunit	2.24892	7.47616e-29	6.441
BW25113_0301	rclC	reactive chlorine species (RCS) stress resistance inner membrane protein	-3.37917	1.16454e-28	2.56813
BW25113_3296	rpsD	30S ribosomal subunit protein S4	2.55835	1.30566e-28	12.1775
BW25113_1919	dcyD	D-cysteine desulfhydrase, PLP-dependent	-2.41096	1.43209e-28	7.12692
BW25113_3674	yidF	putative Cys-type oxidative YidJ-maturating enzyme	2.47539	1.7162e-28	4.76413
BW25113_0016	insL1	IS186 transposase	-2.88187	2.0085e-28	2.78014
BW25113_0678	nagB	glucosamine-6-phosphate deaminase	-2.84715	2.09063e-28	9.02708
BW25113_3744	asnA	asparagine synthetase A	-2.65544	2.6012e-28	9.21002
BW25113_1906	yecH	DUF2492 family protein	2.17367	2.79055e-28	4.44117
BW25113_2035	wbbH	O-antigen polymerase	2.15052	2.90758e-28	5.93749
BW25113_2153	folE	GTP cyclohydrolase I	-2.4999	3.00586e-28	8.91531
BW25113_1123	potD	polyamine transporter subunit	2.34708	3.13279e-28	8.24192
BW25113_0768	ybhD	putative DNA-binding transcriptional regulator	-2.32349	3.94648e-28	4.38659
BW25113_3295	rpoA	RNA polymerase, alpha subunit	2.51079	5.6185e-28	12.9471
BW25113_1747	astA	arginine succinyltransferase	-3.58831	5.78245e-28	3.73538
BW25113_2342	fadI	beta-ketoacyl-CoA thiolase, anaerobic, subunit	2.22744	6.35537e-28	5.20233
BW25113_2957	ansB	periplasmic L-asparaginase 2	3.2628	6.50432e-28	9.60639
BW25113_4430	rydB	\N	-3.52646	6.54745e-28	2.28482
BW25113_2844	yqeF	short chain acyltransferase	2.37941	6.5576e-28	5.93615
BW25113_2898	ygfZ	iron-sulfur cluster repair protein, plumbagin resistance	-2.30749	7.80458e-28	10.0768
BW25113_4287	fecE	iron-dicitrate transporter subunit	-2.40795	7.93982e-28	6.54643
BW25113_0342	lacA	thiogalactoside acetyltransferase	-3.04553	8.14933e-28	2.65149
BW25113_1164	ycgZ	RcsB connector protein for regulation of biofilm and acid-resistance	-3.87488	8.22097e-28	1.49729
BW25113_2211	yojI	microcin J25 efflux pump, TolC-dependent; fused ABC transporter permease and ATP-binding components	-2.80002	8.39254e-28	5.74589
BW25113_3734	atpA	F1 sector of membrane-bound ATP synthase, alpha subunit	2.46932	1.14307e-27	11.7223
BW25113_1896	otsA	trehalose-6-phosphate synthase	-2.22347	1.42301e-27	5.3633
BW25113_1474	fdnG	formate dehydrogenase-N, alpha subunit, nitrate-inducible	3.05604	1.46138e-27	8.55631
BW25113_3533	bcsA	cellulose synthase, catalytic subunit	-2.62251	1.48832e-27	4.9314
BW25113_3011	yqhD	aldehyde reductase, NADPH-dependent	-2.61343	1.49364e-27	8.32962
BW25113_0829	gsiA	glutathione transporter ATP-binding protein, ABC superfamily	-2.62969	1.55699e-27	8.39331
BW25113_4025	pgi	glucosephosphate isomerase	-2.45987	1.67166e-27	11.2076
BW25113_2299	yfcD	putative NUDIX hydrolase	-2.30542	1.72335e-27	8.05411
BW25113_0461	tomB	Hha toxicity attenuator; conjugation-related protein	-2.02663	1.77861e-27	5.55753
BW25113_0113	pdhR	pyruvate dehydrogenase complex repressor; autorepressor	-2.82321	1.7981e-27	9.08996
BW25113_3732	atpD	F1 sector of membrane-bound ATP synthase, beta subunit	2.46643	2.01169e-27	11.3106
BW25113_1309	ycjM	alpha amylase catalytic domain family protein	2.92098	2.41722e-27	2.75565
BW25113_3087	ygjR	putative NAD(P)-dependent dehydrogenase	2.33504	2.41722e-27	7.48787
BW25113_3313	rplP	50S ribosomal subunit protein L16	2.67965	2.42707e-27	11.2971
BW25113_2150	mglB	methyl-galactoside transporter subunit	3.64261	2.45047e-27	7.44588
BW25113_3297	rpsK	30S ribosomal subunit protein S11	2.45665	3.35743e-27	11.108
BW25113_1329	mppA	murein tripeptide (L-ala-gamma-D-glutamyl-meso-DAP) transporter subunit	2.10761	3.80099e-27	6.80641
BW25113_1406	ydbC	putative NAD(P)-binding oxidoreductase	1.99743	4.18762e-27	5.2112
BW25113_1247	oppF	oligopeptide transporter subunit	2.43312	4.60153e-27	8.53387
BW25113_1199	dhaL	dihydroxyacetone kinase, C-terminal domain	-2.58768	5.65296e-27	6.47135
BW25113_1021	pgaD	biofilm PGA synthase PgaCD, regulatory subunit; c-di-GMP-stimulated activity and dimerization	-3.08078	5.75683e-27	2.8566
BW25113_0383	phoA	bacterial alkaline phosphatase	2.0633	6.31839e-27	4.88971
BW25113_0755	gpmA	phosphoglyceromutase 1	-2.58802	8.69887e-27	11.0817
BW25113_1421	trg	methyl-accepting chemotaxis protein III, ribose and galactose sensor receptor	2.299	9.97123e-27	9.34773
BW25113_1530	marR	transcriptional repressor of multiple antibiotic resistance	-2.23205	1.11509e-26	4.67626
BW25113_1214	ychA	transglutaminase-like TPR-repeat protein	-2.26418	1.14954e-26	8.33527
BW25113_0623	cspE	constitutive cold shock family transcription antitermination protein; negative regulator of cspA transcription; RNA melting protein; ssDNA-binding protein	2.51336	1.18158e-26	10.7054
BW25113_0779	uvrB	excinulease of nucleotide excision repair, DNA damage recognition component	-2.56306	1.73837e-26	9.22402
BW25113_1176	minC	cell division inhibitor	2.07081	2.59219e-26	7.29972
BW25113_2086	yegS	phosphatidylglycerol kinase, metal-dependent	-2.30331	4.61345e-26	3.36717
BW25113_0138	yadM	putative fimbrial-like adhesin protein	-3.61547	4.89942e-26	2.30395
BW25113_0790	ybhP	endo/exonuclease/phosphatase family protein	-2.78005	6.76198e-26	2.58402
BW25113_3709	tnaB	tryptophan transporter of low affinity	3.15015	8.03493e-26	7.88712
BW25113_3308	rplE	50S ribosomal subunit protein L5	2.38568	8.55892e-26	11.5596
BW25113_0791	ybhQ	inner membrane protein	2.06735	1.57896e-25	5.58319
BW25113_0064	araC	ara regulon transcriptional activator; autorepressor	2.12348	2.05703e-25	5.78085
BW25113_4640	yoeG	\N	2.84479	2.17603e-25	1.95748
BW25113_3166	truB	tRNA pseudouridine synthase B: tRNA pseudouridine(55) synthase and putative tmRNA pseudouridine(342) synthase	2.22875	2.43101e-25	7.49714
BW25113_3311	rpsQ	30S ribosomal subunit protein S17	2.3942	2.49316e-25	11.1037
BW25113_3006	exbB	membrane spanning protein in TonB-ExbB-ExbD complex	-2.19045	2.49316e-25	8.30547
BW25113_0911	rpsA	30S ribosomal subunit protein S1	2.32312	2.75167e-25	13.1847
BW25113_1650	nemA	chromate reductase, quinone reductase, FMN-linked; N-Ethylmaleimide reductase; old yellow enzyme	-2.17675	4.17496e-25	6.77032
BW25113_1713	pheT	phenylalanine tRNA synthetase, beta subunit	2.35826	4.61959e-25	10.4528
BW25113_2414	cysK	cysteine synthase A, O-acetylserine sulfhydrolase A subunit	-4.33883	6.81195e-25	12.0385
BW25113_3298	rpsM	30S ribosomal subunit protein S13	2.35743	9.62142e-25	11.4619
BW25113_0628	lipA	lipoate synthase	-2.33727	1.14862e-24	10.223
BW25113_3239	yhcO	putative barnase inhibitor	-2.88957	1.49948e-24	2.95001
BW25113_3300	secY	preprotein translocase membrane subunit	2.31917	1.61174e-24	12.9399
BW25113_1962	yedJ	putative HD superfamily phosphohydrolase	-1.93977	1.78015e-24	5.10291
BW25113_0753	ybgS	putative periplasmic protein	-2.63952	1.78368e-24	3.73271
BW25113_3035	tolC	transport channel	-2.16515	1.80082e-24	10.6476
BW25113_1050	yceK	outer membrane integrity lipoprotein	-2.29342	1.96809e-24	3.84377
BW25113_3735	atpH	F1 sector of membrane-bound ATP synthase, delta subunit	2.29144	2.02886e-24	9.60827
BW25113_1749	xthA	exonuclease III	-2.15433	2.19561e-24	8.00002
BW25113_1782	mipA	scaffolding protein for murein synthesizing machinery	2.13723	2.24298e-24	7.84671
BW25113_1897	otsB	trehalose-6-phosphate phosphatase, biosynthetic	-2.81634	2.34588e-24	4.16068
BW25113_0767	pgl	6-phosphogluconolactonase	-2.14903	2.3656e-24	8.38909
BW25113_2032	wbbK	lipopolysaccharide biosynthesis protein	2.03497	2.85852e-24	6.44647
BW25113_1621	malX	fused maltose and glucose-specific PTS enzymes: IIB component, IIC component	2.07991	2.90909e-24	5.23829
BW25113_0366	tauB	taurine transporter subunit	-3.06242	3.31303e-24	1.89809
BW25113_2577	yfiE	putative DNA-binding transcriptional regulator	-1.85532	3.79314e-24	5.24207
BW25113_3400	hslR	ribosome-associated heat shock protein Hsp15	-1.89548	3.8604e-24	5.30647
BW25113_4203	rplI	50S ribosomal subunit protein L9	2.57027	3.93116e-24	9.98061
BW25113_3985	rplJ	50S ribosomal subunit protein L10	2.30746	5.46648e-24	12.2135
BW25113_2464	talA	transaldolase A	-2.20626	5.697e-24	5.76637
BW25113_4213	cpdB	2':3'-cyclic-nucleotide 2'-phosphodiesterase	1.81111	6.87663e-24	6.66838
BW25113_3341	rpsG	30S ribosomal subunit protein S7	2.53588	7.02962e-24	11.3367
BW25113_0684	fldA	flavodoxin 1	-2.47704	7.54476e-24	9.32896
BW25113_0897	ycaC	putative isochorismatase family hydrolase	-2.68885	8.60756e-24	3.41236
BW25113_4225	chpB	toxin of the ChpB-ChpS toxin-antitoxin system	2.15532	1.00826e-23	4.1414
BW25113_1495	yddB	putative TonB-dependent outer membrane receptor	-2.23372	1.10941e-23	4.82922
BW25113_0240	crl	RNA polymerase holoenzyme assembly factor crl	-2.17952	1.19794e-23	8.18025
BW25113_0882	clpA	ATPase and specificity subunit of ClpA-ClpP ATP-dependent serine protease, chaperone activity	-2.28052	1.31121e-23	11.2916
BW25113_0583	entD	phosphopantetheinyltransferase component of enterobactin synthase multienzyme complex	-2.38117	1.5507e-23	2.80154
BW25113_2173	yeiR	Zn-stimulated GTPase involved in zinc homeostasis; mutants are cadmium and EDTA sensitive; Zn(2+) binding protein	-1.99059	1.80851e-23	6.0282
BW25113_1450	mcbR	colanic acid and biofilm gene transcriptional regulator, MqsR-controlled	-2.94823	1.8842e-23	3.21323
BW25113_4364	yjjP	\N	2.26033	2.06714e-23	3.44643
BW25113_3603	lldP	L-lactate permease	3.97705	2.09499e-23	6.75794
BW25113_4288	fecD	iron-dicitrate transporter subunit	-2.40922	2.13519e-23	5.40668
BW25113_3309	rplX	50S ribosomal subunit protein L24	2.27811	2.1471e-23	10.8047
BW25113_0932	pepN	aminopeptidase N	-2.08446	2.37987e-23	10.8622
BW25113_3167	rbfA	30s ribosome binding factor	1.99023	2.41627e-23	6.54128
BW25113_1728	ydjM	inner membrane protein regulated by LexA	-2.0652	2.7699e-23	4.89025
BW25113_4044	dinF	oxidative stress resistance protein; putative MATE family efflux pump; UV and mitomycin C inducible protein	-1.98263	2.801e-23	6.56251
BW25113_4471	tdcG	L-serine dehydratase 3, anaerobic	-3.25399	3.02067e-23	5.09493
BW25113_4321	gntP	fructuronate transporter	2.24471	4.79166e-23	4.92072
BW25113_4045	yjbJ	stress-induced protein, UPF0337 family	-1.83309	4.81286e-23	5.32357
BW25113_3156	yhbS	putative acyl-CoA transferase	1.75727	5.22298e-23	6.84534
BW25113_3093	exuT	hexuronate transporter	1.84363	5.36026e-23	5.02114
BW25113_0453	ybaY	outer membrane lipoprotein	-2.16154	5.50449e-23	5.89511
BW25113_4248	yjgH	UPF0131 family protein	-3.45195	5.58804e-23	4.36503
BW25113_3831	udp	uridine phosphorylase	-2.36256	5.66971e-23	8.80164
BW25113_4578	insP	\N	-2.00328	6.15482e-23	4.05963
BW25113_0445	ybaE	putative ABC superfamily transporter periplasmic-binding protein	1.87023	7.05012e-23	4.65781
BW25113_4189	bsmA	bioflm peroxide resistance protein	2.16836	7.27843e-23	5.71122
BW25113_3414	nfuA	Fe/S biogenesis protein; putative scaffold/chaperone for damaged Fe/S proteins	-2.26735	7.38896e-23	8.65933
BW25113_4051	qorA	quinone oxidoreductase, NADPH-dependent	-2.06812	7.49775e-23	7.04711
BW25113_1060	bssS	biofilm regulator	-2.22772	7.97625e-23	6.98948
BW25113_2666	yqaE	cyaR sRNA-regulated protein	-2.75668	8.89263e-23	2.9895
BW25113_4043	lexA	transcriptional repressor of SOS regulon	-2.04104	1.25459e-22	9.42118
BW25113_3261	fis	global DNA-binding transcriptional dual regulator	2.50703	1.29885e-22	6.3451
BW25113_1918	yecS	ABC family putative inner membrane permease	-2.18644	1.47888e-22	5.30378
BW25113_3986	rplL	50S ribosomal subunit protein L7/L12	2.22133	2.14068e-22	12.0141
BW25113_0992	yccM	putative 4Fe-4S membrane protein	2.11706	2.95085e-22	4.07849
BW25113_2262	menB	dihydroxynaphthoic acid synthetase	1.89777	3.97585e-22	6.78798
BW25113_2175	mepS	murein DD-endopeptidase, space-maker hydrolase, mutational suppressor of prc thermosensitivity, outer membrane lipoprotein	2.56827	4.32299e-22	8.32011
BW25113_1770	ydjF	putative DNA-binding transcriptional regulator	2.11369	6.46942e-22	3.95883
BW25113_1917	yecC	putative ABC superfamily transporter ATP-binding subunit	-2.08334	6.67501e-22	6.06712
BW25113_1795	yeaQ	UPF0410 family protein	-2.43032	7.53207e-22	5.43692
BW25113_0365	tauA	taurine transporter subunit	-2.82671	7.56321e-22	2.41403
BW25113_4703	pmrR	putative membrane-bound BasS regulator	-2.28702	8.39411e-22	3.90499
BW25113_3453	ugpB	glycerol-3-phosphate transporter subunit	-2.32683	8.4264e-22	4.58443
BW25113_0450	glnK	nitrogen assimilation regulatory protein for GlnL, GlnE, and AmtB	-4.36477	8.5006e-22	2.02232
BW25113_4201	priB	primosomal protein N	2.56452	9.14565e-22	9.58494
BW25113_3753	rbsR	transcriptional repressor of ribose metabolism	1.72691	9.783e-22	5.81187
BW25113_1920	fliY	cystine transporter subunit	-2.11881	1.08016e-21	10.1419
BW25113_1206	dauA	C4-dicarboxylic acid transporter	1.73488	1.44299e-21	6.09517
BW25113_4063	soxR	redox-sensitive transcriptional activator of soxS; autorepressor	-2.46099	1.45942e-21	4.30027
BW25113_2341	fadJ	fused enoyl-CoA hydratase and epimerase and isomerase/3-hydroxyacyl-CoA dehydrogenase	1.8706	1.54054e-21	6.04908
BW25113_1256	ompW	outer membrane protein W	2.24373	1.56663e-21	6.92015
BW25113_2558	mltF	membrane-bound lytic transglycosylase F, murein hydrolase	-2.41178	1.61989e-21	5.55217
BW25113_3157	yhbT	SCP-2 sterol transfer family protein	1.99236	1.67148e-21	7.48898
BW25113_0153	fhuB	fused iron-hydroxamate transporter subunits of ABC superfamily: membrane components	-2.10119	1.71525e-21	5.47365
BW25113_0873	hcp	hybrid-cluster [4Fe-2S-2O] protein in anaerobic terminal reductases	1.94148	1.77941e-21	3.82483
BW25113_3500	gor	glutathione oxidoreductase	-1.99444	1.83001e-21	8.91457
BW25113_4202	rpsR	30S ribosomal subunit protein S18	2.64387	2.02734e-21	8.88693
BW25113_3312	rpmC	50S ribosomal subunit protein L29	2.50935	2.17652e-21	9.90725
BW25113_2583	yfiP	DTW domain protein	-1.90284	2.183e-21	5.60153
BW25113_3736	atpF	F0 sector of membrane-bound ATP synthase, subunit b	2.15186	2.18575e-21	10.1097
BW25113_2261	menC	O-succinylbenzoyl-CoA synthase	1.86436	2.32897e-21	6.81474
BW25113_3310	rplN	50S ribosomal subunit protein L14	2.15602	3.00672e-21	11.1381
BW25113_1955	yedP	putative mannosyl-3-phosphoglycerate phosphatase	-2.52136	3.10874e-21	4.65548
BW25113_3980	tufB	translation elongation factor EF-Tu 2	2.15235	3.17209e-21	11.3219
BW25113_3870	glnA	glutamine synthetase	-2.75945	3.72455e-21	11.3506
BW25113_1257	yciE	putative rubrerythrin/ferritin-like metal-binding protein	2.1052	4.07663e-21	2.77544
BW25113_2154	yeiG	S-formylglutathione hydrolase	-1.96538	4.09308e-21	7.16363
BW25113_0135	yadC	putative fimbrial-like adhesin protein	-2.21371	4.12348e-21	2.73629
BW25113_0707	ybgA	DUF1722 family protein	-2.31291	4.34008e-21	2.96842
BW25113_3117	tdcB	L-threonine dehydratase, catabolic	4.07227	4.36086e-21	8.16228
BW25113_0004	thrC	L-threonine synthase	1.6917	4.38365e-21	6.27877
BW25113_2924	mscS	mechanosensitive channel protein, small conductance	-2.02508	4.74993e-21	6.63994
BW25113_0808	ybiO	mechanosensitive channel protein, intermediate conductance	-2.00142	5.06513e-21	4.30024
BW25113_0156	erpA	iron-sulfur cluster insertion protein	-2.1767	5.76692e-21	8.0572
BW25113_3526	kdgK	2-dehydro-3-deoxygluconokinase	1.99654	6.03622e-21	7.41548
BW25113_0920	ycbC	DUF218 superfamily protein	1.75728	6.11541e-21	4.86461
BW25113_3145	yraK	putative fimbrial-like adhesin protein	-1.87495	8.15835e-21	5.37744
BW25113_4340	yjiR	putative DNA-binding transcriptional regulator/putative aminotransferase	-1.89319	8.61047e-21	5.45972
BW25113_3114	tdcE	pyruvate formate-lyase 4/2-ketobutyrate formate-lyase	-2.81619	9.2641e-21	7.24776
BW25113_3486	rbbA	ribosome-associated ATPase: ATP-binding protein/ATP-binding membrane protein	-2.07069	9.69795e-21	7.48665
BW25113_3605	lldD	L-lactate dehydrogenase, FMN-linked	3.92252	1.06406e-20	8.12794
BW25113_4237	nrdG	anaerobic ribonucleotide reductase activating protein	2.17197	1.15958e-20	3.19227
BW25113_1490	dosC	diguanylate cyclase, cold-and stationary phase-induced oxygen-dependent biofilm regulator	-1.8299	1.1666e-20	4.43019
BW25113_2300	yfcE	phosphodiesterase activity on bis-pNPP	-1.84323	1.2229e-20	7.1744
BW25113_2131	osmF	putative ABC superfamily transporter periplasmic-binding protein	-2.12587	1.35152e-20	4.25844
BW25113_3737	atpE	F0 sector of membrane-bound ATP synthase, subunit c	2.10013	1.37358e-20	9.68328
BW25113_2130	yehY	inner membrane putative ABC superfamily transporter permease	-2.41788	1.44391e-20	2.97233
BW25113_1724	ydiZ	uncharacterized protein	-2.16803	1.55556e-20	3.75893
BW25113_0578	nfsB	dihydropteridine reductase, NAD(P)H-dependent, oxygen-insensitive	-2.19162	1.56918e-20	8.37795
BW25113_1188	ycgB	SpoVR family stationary phase protein	-2.02876	1.62004e-20	4.84648
BW25113_1661	cfa	cyclopropane fatty acyl phospholipid synthase (unsaturated-phospholipid methyltransferase)	-2.08996	1.68404e-20	8.889
BW25113_0683	fur	ferric iron uptake regulon transcriptional repressor; autorepressor	-2.08746	1.75521e-20	9.60939
BW25113_3256	accC	acetyl-CoA carboxylase, biotin carboxylase subunit	2.34749	1.97134e-20	9.18317
BW25113_2942	metK	S-adenosylmethionine synthetase	1.94822	2.01697e-20	7.56694
BW25113_0478	ybaL	inner membrane putative NAD(P)-binding transporter	-2.06056	2.19198e-20	9.04227
BW25113_3604	lldR	dual role activator/repressor for lldPRD operon	3.14544	2.30856e-20	6.91386
BW25113_1174	minE	cell division topological specificity factor	1.65579	2.31357e-20	6.30925
BW25113_0136	yadK	putative fimbrial-like adhesin protein	-3.26788	2.77072e-20	1.83824
BW25113_1854	pykA	pyruvate kinase II	1.9468	2.86357e-20	9.07125
BW25113_0950	pqiA	paraquat-inducible, SoxRS-regulated inner membrane protein	-2.1362	2.99922e-20	7.1818
BW25113_1131	purB	adenylosuccinate lyase	2.02322	3.39122e-20	7.6568
BW25113_0269	yagF	CP4-6 prophage; dehydratase family protein	2.15242	3.40828e-20	3.27387
BW25113_0699	ybfA	DUF2517 family protein	1.87315	3.58292e-20	4.41615
BW25113_2097	fbaB	fructose-bisphosphate aldolase class I	-1.85969	3.75868e-20	5.30929
BW25113_1431	ydcL	lipoprotein	-1.80366	4.19198e-20	6.61632
BW25113_3686	ibpB	heat shock chaperone	-2.57602	4.80623e-20	3.45533
BW25113_2157	yeiE	putative DNA-binding transcriptional regulator	1.64529	6.0059e-20	5.83664
BW25113_0846	rcdA	transcriptional regulator of csgD and ybiJI; autoregulator	1.97725	7.4387e-20	3.56414
BW25113_0715	abrB	regulator of aidB expression; inner membrane protein	1.68487	7.78912e-20	5.55492
BW25113_3731	atpC	F1 sector of membrane-bound ATP synthase, epsilon subunit	2.0699	8.02192e-20	9.94144
BW25113_4079	fdhF	formate dehydrogenase-H, selenopolypeptide subunit	1.83055	8.49939e-20	6.30338
BW25113_0137	yadL	putative fimbrial-like adhesin protein	-2.93763	1.27565e-19	2.23727
BW25113_3974	coaA	pantothenate kinase	1.74788	1.85964e-19	6.03849
BW25113_1852	zwf	glucose-6-phosphate 1-dehydrogenase	-2.17169	1.98263e-19	9.76951
BW25113_1377	ompN	outer membrane pore protein N, non-specific	-3.54228	2.03038e-19	3.32218
BW25113_4427	micC	\N	-5.73095	2.14127e-19	1.50632
BW25113_0598	cstA	carbon starvation protein involved in peptide utilization; APC peptide transporter family protein	2.01565	2.53447e-19	8.176
BW25113_3179	rlmE	23S rRNA U2552 2'-O-ribose methyltransferase, SAM-dependent	-1.97273	2.7516e-19	9.14244
BW25113_1717	rpmI	50S ribosomal subunit protein L35	1.90182	2.91422e-19	10.8287
BW25113_4326	iraD	RpoS stabilzer after DNA damage, anti-RssB factor	-2.21533	3.16137e-19	3.68518
BW25113_3429	glgA	glycogen synthase	-1.72443	3.48832e-19	7.23497
BW25113_4488	ilvG	\N	1.7659	3.5471e-19	6.41095
BW25113_4299	yjhI	putative DNA-binding transcriptional regulator	2.83102	4.07278e-19	1.57574
BW25113_2498	upp	uracil phosphoribosyltransferase	2.24906	4.1317e-19	7.74073
BW25113_1669	ydhT	FNR, Nar, NarP-regulated protein; putative subunit of YdhYVWXUT oxidoreductase complex	-1.95486	4.95576e-19	3.53798
BW25113_3255	accB	acetyl CoA carboxylase, BCCP subunit	2.10912	5.20876e-19	7.88535
BW25113_3342	rpsL	30S ribosomal subunit protein S12	2.30901	6.05621e-19	11.1052
BW25113_3555	yiaG	HTH_CROC1 family putative transcriptional regulator	-2.39687	6.48858e-19	3.4971
BW25113_4140	fxsA	suppressor of F exclusion of phage T7	-2.05044	7.62152e-19	4.71827
BW25113_2080	yegP	UPF0339 family protein	-2.11455	8.19056e-19	2.94175
BW25113_1439	ydcR	putative DNA-binding transcriptional regulator/putative amino transferase	-1.57713	8.57731e-19	5.80093
BW25113_0080	cra	transcriptional repressor-activator for carbon metabolism	1.95995	9.02132e-19	7.78912
BW25113_1019	efeB	deferrrochelatase, periplasmic	-2.65607	1.04107e-18	5.36068
BW25113_1165	ymgA	RcsB connector protein for regulation of biofilm	-3.79919	1.04322e-18	0.880755
BW25113_1461	pptA	4-oxalocrotonate tautomerase	-2.00641	1.0943e-18	2.94641
BW25113_0759	galE	UDP-galactose-4-epimerase	1.74254	1.20993e-18	6.43449
BW25113_2728	hypC	hydrogenase maturation protein	2.46914	1.26484e-18	4.42482
BW25113_4116	adiY	adi system transcriptional activator	2.17903	1.27802e-18	3.68178
BW25113_1631	rsxG	SoxR iron-sulfur cluster reduction factor component; putative membrane protein of electron transport complex	2.25847	1.30866e-18	4.94571
BW25113_3523	yhjE	MFS superfamily sugar transport 1 family protein	-1.93023	1.34341e-18	4.52115
BW25113_1339	abgR	putative DNA-binding transcriptional regulator of abgABT operon	1.9262	1.41607e-18	3.94484
BW25113_3113	tdcF	putative reactive intermediate deaminase	-2.49035	1.80729e-18	5.41229
BW25113_1716	rplT	50S ribosomal subunit protein L20	1.80673	1.86968e-18	10.6496
BW25113_3846	fadB	fused 3-hydroxybutyryl-CoA epimerase/delta(3)-cis-delta(2)-trans-enoyl-CoA isomerase/enoyl-CoA hydratase/3-hydroxyacyl-CoA dehydrogenase	2.43658	1.91974e-18	4.93406
BW25113_1438	hicB	antitoxin for the HicAB toxin-antitoxin system	-2.02243	2.10909e-18	4.7825
BW25113_3947	frwA	putative PTS enzyme, Hpr component/enzyme I component/enzyme IIA component	1.88193	2.1462e-18	3.63818
BW25113_3151	yraQ	putative inner membrane permease	1.72629	2.21605e-18	5.4966
BW25113_3072	aer	fused signal transducer for aerotaxis sensory component/methyl accepting chemotaxis component	1.99655	2.51259e-18	9.18106
BW25113_0313	betI	choline-inducible betIBA-betT divergent operon transcriptional repressor	-1.70722	3.19705e-18	5.32727
BW25113_0316	yahB	putative DNA-bindng transcriptional regulator	1.68707	3.39499e-18	4.47824
BW25113_4712	agrA	\N	-2.09143	3.41503e-18	2.98151
BW25113_2420	yfeS	WGR domain protein	-1.93627	3.44104e-18	5.06218
BW25113_0336	codB	cytosine transporter	1.95213	3.44104e-18	4.28804
BW25113_2751	cysN	sulfate adenylyltransferase, subunit 1	-4.94441	4.04243e-18	9.57089
BW25113_1620	malI	transcriptional repressor of Mal regulon	1.79323	4.34697e-18	4.74909
BW25113_0895	dmsB	dimethyl sulfoxide reductase, anaerobic, subunit B	2.41278	4.45456e-18	4.41902
BW25113_1138	ymfE	e14 prophage; putative inner membrane protein	1.99196	4.46067e-18	3.34089
BW25113_1175	minD	membrane ATPase of the MinC-MinD-MinE system	1.79934	4.47117e-18	8.04513
BW25113_2389	yfeO	putative ion channel protein	-1.92039	5.5111e-18	5.9417
BW25113_3988	rpoC	RNA polymerase, beta prime subunit	1.92818	5.81888e-18	12.4095
BW25113_3168	infB	translation initiation factor IF-2	1.93063	6.75897e-18	10.7442
BW25113_1299	puuR	repressor for the divergent puu operons, putrescine inducible	-1.79899	8.03757e-18	4.9003
BW25113_4088	alsB	D-allose transporter subunit	2.10632	8.53629e-18	3.11431
BW25113_4529	ydbJ	DUF333 family putative lipoprotein	1.54962	9.00228e-18	5.73501
BW25113_2425	cysP	thiosulfate-binding protein	-4.63301	9.35106e-18	8.90694
BW25113_0241	phoE	outer membrane phosphoporin protein E	-1.91917	9.77231e-18	3.01125
BW25113_0429	cyoD	cytochrome o ubiquinol oxidase subunit IV	1.79288	1.01331e-17	8.8715
BW25113_3339	tufA	translation elongation factor EF-Tu 1	1.93557	1.21895e-17	12.5155
BW25113_1953	yodD	uncharacterized protein	-2.62242	1.42987e-17	2.75922
BW25113_3397	nudE	adenosine nucleotide hydrolase; substrates include Ap3A, Ap2A, ADP-ribose, NADH	-1.7049	1.56859e-17	6.4831
BW25113_2847	yqeI	putative transcriptional regulator	2.09483	1.57205e-17	2.62099
BW25113_2335	yfcR	putative fimbrial-like adhesin protein	-2.49459	1.72711e-17	1.53224
BW25113_3409	feoB	fused ferrous iron transporter, protein B: GTP-binding protein/membrane protein	1.81298	2.0502e-17	7.5007
BW25113_3259	prmA	methyltransferase for 50S ribosomal subunit protein L11	1.66017	2.18678e-17	6.33878
BW25113_2868	xdhC	xanthine dehydrogenase, Fe-S binding subunit	2.02243	2.33909e-17	2.84452
BW25113_3868	glnG	fused DNA-binding response regulator in two-component regulatory system with GlnL: response regulator/sigma54 interaction protein	-1.80253	2.38233e-17	7.41371
BW25113_4512	ybdD	DUF466 family protein	1.97205	2.87121e-17	3.91044
BW25113_4367	fhuF	ferric iron reductase involved in ferric hydroximate transport	-3.89646	3.99397e-17	6.31071
BW25113_1167	ymgC	Blue light, low temperature and stress induced protein	-4.37341	4.04878e-17	0.329236
BW25113_4030	psiE	phosphate starvation inducible protein	-2.40568	4.0874e-17	2.19311
BW25113_1729	ydjN	putative transporter	-4.04535	4.68446e-17	9.63474
BW25113_3289	rsmB	16S rRNA m(5)C967 methyltransferase, SAM-dependent	-1.7426	4.7272e-17	8.05665
BW25113_0460	hha	modulator of gene expression, with H-NS	-1.67543	4.88563e-17	5.84412
BW25113_0811	glnH	glutamine transporter subunit	-2.22283	5.05932e-17	9.15612
BW25113_2710	norV	anaerobic nitric oxide reductase flavorubredoxin	-1.83155	5.48816e-17	3.73372
BW25113_3969	gltT	\N	2.26552	5.55339e-17	3.93583
BW25113_4342	yjiT	\N	1.66796	5.55339e-17	6.26449
BW25113_3356	yhfA	OsmC family protein	1.60594	6.52675e-17	6.99287
BW25113_0819	ldtB	L,D-transpeptidase linking Lpp to murein	-1.78755	7.13501e-17	7.30574
BW25113_2142	yohK	LrgB family inner membrane protein	-1.64845	7.16622e-17	4.15323
BW25113_2266	elaB	DUF883 family protein, putative membrane-anchored ribosome-binding protein	-1.69759	7.64444e-17	5.47007
BW25113_3299	rpmJ	50S ribosomal subunit protein L36	1.88154	7.66858e-17	10.2143
BW25113_3599	mtlA	fused mannitol-specific PTS enzymes: IIA components/IIB components/IIC components	1.76637	8.14237e-17	7.82939
BW25113_0905	ycaO	ribosomal protein S12 methylthiotransferase accessory factor	2.41951	8.78646e-17	7.39012
BW25113_0650	hscC	Hsp70 family chaperone Hsc62, binds to RpoD and inhibits transcription	1.86858	8.78646e-17	3.63435
BW25113_2938	speA	biosynthetic arginine decarboxylase, PLP-binding	1.72783	9.48067e-17	8.93535
BW25113_2798	ygdG	Ssb-binding protein, misidentified as ExoIX	1.68494	1.01163e-16	4.68923
BW25113_0281	intF	CP4-6 prophage; putative phage integrase	-1.50342	1.05827e-16	6.13104
BW25113_4111	proP	proline/glycine betaine transporter	-1.82752	1.05864e-16	9.09658
BW25113_2526	hscA	DnaK-like molecular chaperone specific for IscU	-1.96143	1.06596e-16	9.39317
BW25113_3041	ribB	3,4-dihydroxy-2-butanone-4-phosphate synthase	2.09496	1.07784e-16	7.52604
BW25113_2437	eutR	eut operon transcriptional activator, AraC family	-1.69319	1.15363e-16	4.67969
BW25113_1213	ychQ	SIRB family inner membrane protein	-1.68874	1.18634e-16	4.65772
BW25113_3287	def	peptide deformylase	-1.69753	1.19603e-16	8.34415
BW25113_4108	yjdM	zinc-ribbon family protein	1.73563	1.21768e-16	4.97994
BW25113_1594	mlc	glucosamine anaerobic growth regulon transcriptional repressor; autorepressor	1.6237	1.25797e-16	6.98644
BW25113_2586	yfiM	putative lipoprotein	-1.61019	1.26718e-16	6.19258
BW25113_1685	ydiH	uncharacterized protein	-2.22527	1.28002e-16	4.39755
BW25113_1520	yneE	bestrophin family putative inner membrane protein	-1.9785	1.30975e-16	3.89025
BW25113_1200	dhaK	dihydroxyacetone kinase, PTS-dependent, dihydroxyacetone-binding subunit	-2.04113	1.44148e-16	7.16452
BW25113_2752	cysD	sulfate adenylyltransferase, subunit 2	-5.52277	1.48396e-16	8.942
BW25113_0327	yahM	uncharacterized protein	1.87438	1.48669e-16	3.13064
BW25113_3288	fmt	10-formyltetrahydrofolate:L-methionyl-tRNA(fMet) N-formyltransferase	-1.71997	1.56306e-16	8.87156
BW25113_1482	osmC	lipoyl-dependent Cys-based peroxidase, hydroperoxide resistance; salt-shock inducible membrane protein; peroxiredoxin	-1.82553	1.59204e-16	5.01531
BW25113_2750	cysC	adenosine 5'-phosphosulfate kinase	-4.66421	1.65431e-16	7.69174
BW25113_3417	malP	maltodextrin phosphorylase	2.01997	1.74239e-16	7.96973
BW25113_4224	chpS	antitoxin of the ChpBS toxin-antitoxin system	2.12883	1.75465e-16	2.31442
BW25113_4198	ulaF	L-ribulose 5-phosphate 4-epimerase	-1.93277	1.84795e-16	3.2953
BW25113_3198	kdsC	3-deoxy-D-manno-octulosonate 8-phosphate phosphatase	-1.67226	2.0271e-16	7.26034
BW25113_0758	galT	galactose-1-phosphate uridylyltransferase	1.63624	2.25254e-16	5.93855
BW25113_0337	codA	cytosine/isoguanine deaminase	1.60223	2.42381e-16	5.9909
BW25113_3660	yicL	EamA family inner membrane putative transporter	-1.45672	2.42817e-16	5.49613
BW25113_1127	pepT	peptidase T	1.74354	2.80879e-16	7.76219
BW25113_1341	ydaM	diguanylate cyclase, csgD regulator	-1.76139	2.81656e-16	4.22947
BW25113_2129	yehX	putative ABC superfamily transporter ATP-binding subunit	-1.95339	2.92716e-16	2.92352
BW25113_1513	lsrA	autoinducer 2 import ATP-binding protein	2.10507	2.938e-16	2.03069
BW25113_0007	yaaJ	putative transporter	1.64469	3.00825e-16	5.52993
BW25113_4361	dnaC	DNA biosynthesis protein	-1.71073	3.56345e-16	5.64487
BW25113_0123	cueO	multicopper oxidase (laccase)	-1.49204	3.60474e-16	5.84117
BW25113_4555	yicS	putative periplasmic protein	-2.63014	3.75808e-16	1.25604
BW25113_2940	yqgC	uncharacterized protein	1.71592	3.76441e-16	5.62195
BW25113_3024	ygiW	hydrogen peroxide and cadmium resistance periplasmic protein; stress-induced OB-fold protein	-1.79343	3.88458e-16	3.95168
BW25113_0788	ybhN	UPF0104 family inner membrane protein	-2.09954	3.93401e-16	2.4065
BW25113_1246	oppD	oligopeptide transporter subunit	2.16024	4.05074e-16	8.18275
BW25113_2966	yqgA	DUF554 family putative inner membrane protein	1.66468	4.20018e-16	4.96479
BW25113_0677	nagA	N-acetylglucosamine-6-phosphate deacetylase	-2.03343	4.30176e-16	8.51285
BW25113_3161	mtr	tryptophan transporter of high affinity	-1.48287	4.44242e-16	5.52391
BW25113_2106	rcnA	membrane protein conferring nickel and cobalt resistance	-1.90236	4.59628e-16	3.59538
BW25113_1915	yecF	DUF2594 family protein	1.69514	5.14145e-16	4.13568
BW25113_2524	iscX	Iron binding protein associated with IscS; putative molecular adaptor of IscS function	-1.5788	5.55126e-16	6.91618
BW25113_2095	gatZ	D-tagatose 1,6-bisphosphate aldolase 2, subunit	2.2487	5.62306e-16	12.1337
BW25113_2712	hypF	carbamoyl phosphate phosphatase and maturation protein for [NiFe] hydrogenases	1.50404	6.56899e-16	5.06826
BW25113_1689	ydiL	putative HTH domain DNA-binding protein	3.44493	7.10834e-16	0.441505
BW25113_0170	tsf	translation elongation factor EF-Ts	1.67665	7.12497e-16	11.194
BW25113_2141	yohJ	UPF0299 family inner membrane protein	-1.79906	7.99728e-16	3.0145
BW25113_0659	ybeY	ssRNA-specific endoribonuclease; co-endoribonuclease working with RNase R in 16S rRNA 3' end maturation and quality control; rRNA transcription antitermination factor	-1.42769	8.77784e-16	6.76135
BW25113_2525	fdx	[2Fe-2S] ferredoxin	-1.66872	8.90074e-16	7.86448
BW25113_3077	ebgC	evolved beta-D-galactosidase, beta subunit; cupin superfamily	2.80982	9.80236e-16	1.01637
BW25113_0835	rimO	ribosomal protein S12 methylthiotransferase; radical SAM superfamily	2.11913	1.21215e-15	5.60422
BW25113_4366	bglJ	bgl operon transcriptional activator	-3.41797	1.24234e-15	2.74225
BW25113_3366	nirD	nitrite reductase, NAD(P)H-binding, small subunit	1.75068	1.34121e-15	4.92241
BW25113_2281	nuoI	NADH:ubiquinone oxidoreductase, chain I	1.84623	1.38729e-15	8.34751
BW25113_1055	yceA	putative rhodanese-related sulfurtransferase	-2.14913	1.51448e-15	5.90916
BW25113_0963	mgsA	methylglyoxal synthase	1.67353	1.5159e-15	7.58308
BW25113_3178	ftsH	protease, ATP-dependent zinc-metallo	-1.65188	1.54229e-15	10.9134
BW25113_4325	yjiC	uncharacterized protein	-2.69097	1.61055e-15	1.25025
BW25113_0160	dgt	deoxyguanosine triphosphate triphosphohydrolase	-1.53823	1.63985e-15	6.89111
BW25113_4072	nrfC	formate-dependent nitrite reductase, 4Fe4S subunit	2.27492	1.71248e-15	3.17267
BW25113_4151	frdD	fumarate reductase (anaerobic), membrane anchor subunit	1.69921	1.855e-15	5.86463
BW25113_3424	glpG	rhomboid intramembrane serine protease	-1.78327	2.07414e-15	7.1643
BW25113_3738	atpB	F0 sector of membrane-bound ATP synthase, subunit a	1.76108	2.15188e-15	9.34498
BW25113_4195	ulaC	L-ascorbate-specific enzyme IIA component of PTS	-2.09821	2.63332e-15	3.06901
BW25113_1861	ruvA	component of RuvABC resolvasome, regulatory subunit	-1.39803	2.7923e-15	6.44189
BW25113_4645	psaA	\N	-2.44434	2.86409e-15	1.52122
BW25113_4127	yjdJ	putative acyl-CoA transferase	-2.03796	3.064e-15	3.38001
BW25113_4232	fbp	fructose-1,6-bisphosphatase I	1.62405	3.3395e-15	7.77356
BW25113_4090	rpiB	ribose 5-phosphate isomerase B/allose 6-phosphate isomerase	1.83206	3.5181e-15	2.53335
BW25113_0557	borD	DLP12 prophage; putative lipoprotein	2.43036	3.6025e-15	5.8792
BW25113_2282	nuoH	NADH:ubiquinone oxidoreductase, membrane subunit H	1.77205	3.66135e-15	9.26979
BW25113_0430	cyoC	cytochrome o ubiquinol oxidase subunit III	1.73462	3.90011e-15	9.19729
BW25113_3199	lptC	lipopolysaccharide export, IM-tethered periplasmic protein of the LptBFGC export complex	-1.6042	3.92416e-15	7.43024
BW25113_4200	rpsF	30S ribosomal subunit protein S6	2.34304	4.34819e-15	10.2629
BW25113_1714	pheS	phenylalanine tRNA synthetase, alpha subunit	2.11151	4.49929e-15	8.80685
BW25113_1433	ydcO	BenE family inner membrane putative transporter	1.56196	4.60823e-15	3.7239
BW25113_3869	glnL	sensory histidine kinase in two-component regulatory system with GlnG	-1.65684	4.81985e-15	7.27331
BW25113_2646	ypjF	CP4-57 prophage; toxin of the YpjF-YfjZ toxin-antitoxin system	-2.65224	4.87207e-15	1.25436
BW25113_0334	prpD	2-methylcitrate dehydratase	-2.12593	5.31959e-15	2.68578
BW25113_3899	frvB	putative PTS enzyme, IIB component/IIC component	-1.94091	5.99601e-15	2.23416
BW25113_0953	rmf	ribosome modulation factor	-1.54171	6.21595e-15	6.64304
BW25113_1902	ftnB	ferritin B, putative ferrous iron reservoir	1.55869	7.20725e-15	5.41983
BW25113_0869	ybjT	putative NAD-dependent oxidoreductase	-1.5196	7.26598e-15	6.65798
BW25113_3790	wecD	TDP-fucosamine acetyltransferase	1.54417	7.76663e-15	5.30841
BW25113_1163	bluF	anti-repressor for YcgE, blue light-responsive; FAD-binding; has c-di-GMP phosphodiesterase-like EAL domain, but does not degrade c-di-GMP	-1.50385	8.76304e-15	4.38566
BW25113_0581	ybdK	weak gamma-glutamyl:cysteine ligase	-1.86935	8.78747e-15	3.99701
BW25113_2617	bamE	lipoprotein component of BamABCDE OM biogenesis complex	-1.60263	8.90821e-15	8.27151
BW25113_4359	opgB	phosphoglycerol transferases I and II	1.61102	9.03128e-15	6.79158
BW25113_3774	ilvC	ketol-acid reductoisomerase, NAD(P)-binding	2.14941	9.52585e-15	7.35749
BW25113_2507	guaA	GMP synthetase (glutamine aminotransferase)	1.80599	9.88942e-15	9.73342
BW25113_0492	ybbN	DnaK co-chaperone, thioredoxin-like protein	-1.60771	9.89755e-15	7.52459
BW25113_3544	dppA	dipeptide transporter	1.73874	1.04062e-14	7.35548
BW25113_1296	puuP	putrescine importer	-1.79922	1.10565e-14	4.03719
BW25113_3884	yihW	DeoR family putative transcriptional regulator	1.40748	1.22725e-14	5.36922
BW25113_2965	speC	ornithine decarboxylase, constitutive	1.51456	1.37784e-14	5.79548
BW25113_2429	murP	N-acetylmuramic acid permease, EIIBC component, PTS system	1.56894	1.37784e-14	4.56214
BW25113_0810	glnP	glutamine transporter subunit	-2.37738	1.76744e-14	7.48333
BW25113_0314	betT	choline transporter of high affinity	-1.53192	1.79702e-14	5.02645
BW25113_4332	yjiJ	DUF1228 family putative inner membrane MFS superfamily transporter	-1.76879	1.84955e-14	4.8126
BW25113_2283	nuoG	NADH:ubiquinone oxidoreductase, chain G	1.69828	1.85572e-14	10.873
BW25113_2951	yggS	UPF0001 family protein, PLP-binding	-1.3799	1.87342e-14	6.10293
BW25113_1380	ldhA	fermentative D-lactate dehydrogenase, NAD-dependent	-1.78643	1.88523e-14	6.30075
BW25113_0367	tauC	taurine transporter subunit	-2.74919	2.06685e-14	1.24672
BW25113_3200	lptA	periplasmic LPS-binding protein	-1.5578	2.09152e-14	8.06192
BW25113_4532	hicA	mRNA interferase toxin of the HicAB toxin-antitoxin system	-1.90487	2.11279e-14	2.77953
BW25113_2587	kgtP	alpha-ketoglutarate transporter	-1.85608	2.22402e-14	10.2031
BW25113_0929	ompF	outer membrane porin 1a (Ia;b;F)	2.45181	2.23401e-14	12.9531
BW25113_0888	trxB	thioredoxin reductase, FAD/NAD(P)-binding	-1.62771	2.42559e-14	9.16236
BW25113_1093	fabG	3-oxoacyl-[acyl-carrier-protein] reductase	1.60154	2.58569e-14	9.73931
BW25113_2048	cpsG	phosphomannomutase	-2.02024	2.62571e-14	1.99597
BW25113_0425	panE	2-dehydropantoate reductase, NADPH-specific	-1.36867	2.6526e-14	6.38478
BW25113_2939	yqgB	uncharacterized protein	1.84524	2.84292e-14	3.36301
BW25113_4382	deoA	thymidine phosphorylase	-1.65554	2.99903e-14	7.12458
BW25113_1122	ymfA	DUF3592 family inner membrane protein	1.94172	3.04998e-14	1.79736
BW25113_3427	yzgL	\N	3.12151	3.11682e-14	5.80357
BW25113_1618	uidR	transcriptional repressor	1.50594	3.20667e-14	6.4004
BW25113_3691	dgoT	D-galactonate transporter	-1.65468	4.456e-14	3.08301
BW25113_1798	leuE	leucine efflux protein	1.92757	4.71074e-14	4.11429
BW25113_3361	fic	stationary-phase adenosine monophosphate-protein transferase domain protein	-1.86377	4.90158e-14	3.61155
BW25113_0411	tsx	nucleoside channel, receptor of phage T6 and colicin K	1.7369	5.10822e-14	7.57376
BW25113_2010	dacD	D-alanyl-D-alanine carboxypeptidase (penicillin-binding protein 6b)	-1.53837	5.1343e-14	4.80929
BW25113_0312	betB	betaine aldehyde dehydrogenase, NAD-dependent	-1.44928	5.3239e-14	6.14805
BW25113_0343	lacY	lactose permease	-2.2373	5.76058e-14	1.80182
BW25113_4566	yjhX	UPF0386 family protein	1.6545	5.76538e-14	3.5321
BW25113_2762	cysH	phosphoadenosine phosphosulfate reductase; PAPS reductase, thioredoxin dependent	-5.30219	5.946e-14	8.56718
BW25113_1386	tynA	tyramine oxidase, copper-requiring	-1.47289	6.10803e-14	3.87649
BW25113_3591	selA	selenocysteine synthase	1.45724	6.50789e-14	6.75739
BW25113_4411	ecnB	entericidin B membrane lipoprotein	-1.89588	6.59483e-14	4.02209
BW25113_4347	symE	toxic peptide regulated by antisense sRNA symR	-1.89446	7.2235e-14	2.36691
BW25113_0161	degP	serine endoprotease (protease Do), membrane-associated	-1.7556	7.40149e-14	7.54132
BW25113_2590	gltW	\N	2.51134	7.8876e-14	3.72819
BW25113_3725	pstB	phosphate transporter subunit	1.4123	8.10093e-14	4.97893
BW25113_3479	nikD	nickel transporter subunit	2.47459	8.19976e-14	3.44055
BW25113_2037	wzxB	putative polisoprenol-linked O-antigen transporter	1.61247	8.49595e-14	6.33933
BW25113_0821	ybiU	DUF1479 family protein	-1.50687	8.53649e-14	3.9152
BW25113_1860	ruvB	ATP-dependent DNA helicase, component of RuvABC resolvasome	-1.46369	8.92408e-14	7.09024
BW25113_4269	ahr	aldehyde reductase, NADPH-dependent, Zn-containing, broad specificity	-1.58761	8.92408e-14	4.24349
BW25113_2800	fucA	L-fuculose-1-phosphate aldolase	1.70317	9.24953e-14	2.72143
BW25113_0030	rihC	ribonucleoside hydrolase 3	1.59964	9.65944e-14	7.01048
BW25113_3448	yhhA	DUF2756 family protein	-2.02322	1.00632e-13	4.56812
BW25113_0864	artP	arginine transporter subunit	-1.49355	1.04839e-13	6.35921
BW25113_4286	yjhV	\N	-1.80904	1.13749e-13	2.92628
BW25113_2521	sseA	3-mercaptopyruvate sulfurtransferase	1.70084	1.16752e-13	8.04976
BW25113_4210	ytfF	DMT transporter family inner membrane protein	-1.52695	1.20485e-13	4.45637
BW25113_2310	argT	lysine/arginine/ornithine transporter subunit	-1.61294	1.30631e-13	5.41918
BW25113_1612	fumA	fumarate hydratase (fumarase A), aerobic Class I	1.8805	1.40316e-13	8.80209
BW25113_0990	cspG	cold shock protein homolog, cold-inducible	1.63177	1.40325e-13	6.78498
BW25113_4701	sokX	\N	-4.96987	1.44285e-13	0.805632
BW25113_4268	idnK	D-gluconate kinase, thermosensitive	2.02624	1.55716e-13	1.83517
BW25113_3549	tag	3-methyl-adenine DNA glycosylase I, constitutive	-1.3277	1.58079e-13	5.52203
BW25113_2953	yggU	UPF0235 family protein	-1.36677	1.6542e-13	4.66242
BW25113_1753	ynjA	carboxymuconolactone decarboxylase family protein	1.75141	1.6542e-13	2.95429
BW25113_1124	potC	polyamine transporter subunit	1.59795	1.68482e-13	5.24397
BW25113_0660	ybeZ	PhoH-like heat shock protein	-1.52053	1.71864e-13	8.00096
BW25113_3789	rffH	glucose-1-phosphate thymidylyltransferase	1.53671	1.76076e-13	6.15506
BW25113_0933	ssuB	alkanesulfonate transporter subunit	-1.65218	1.78834e-13	5.07947
BW25113_3098	yqjD	membrane-anchored ribosome-binding protein	-1.3306	1.87263e-13	5.76271
BW25113_1967	hchA	glyoxalase III and Hsp31 molecular chaperone	-1.50728	1.9731e-13	4.69493
BW25113_0686	ybfF	acyl-CoA esterase	-1.31348	1.98978e-13	6.009
BW25113_0303	rclB	reactive chlorine species (RCS) stress resistance periplasmic protein	-3.1592	2.03085e-13	0.478903
BW25113_3253	acuI	putative acryloyl-CoA reductase	1.30303	2.25387e-13	6.61945
BW25113_0368	tauD	taurine dioxygenase, 2-oxoglutarate-dependent	-1.51687	2.4729e-13	4.25105
BW25113_4033	malF	maltose transporter subunit	1.76261	2.50357e-13	5.06639
BW25113_2012	yeeD	putative TusA family sulfurtransferase	-3.94743	2.73986e-13	7.81118
BW25113_0809	glnQ	glutamine transporter subunit	-2.13547	3.01221e-13	7.68124
BW25113_0369	hemB	5-aminolevulinate dehydratase (porphobilinogen synthase)	-1.61695	3.0671e-13	8.73313
BW25113_0544	ybcK	DLP12 prophage; putative recombinase	-2.1159	3.16977e-13	1.49402
BW25113_1110	ycfJ	uncharacterized protein	-1.5867	3.19316e-13	4.63047
BW25113_3206	npr	phosphohistidinoprotein-hexose phosphotransferase component of N-regulated PTS system (Npr)	-1.48955	3.22946e-13	4.77573
BW25113_1649	nemR	transcriptional repressor for the nemRA-gloA operon, quinone-, glyoxal-, and HOCl-activated	-1.74384	3.41175e-13	3.85631
BW25113_2523	pepB	aminopeptidase B	-1.52229	3.50026e-13	8.50761
BW25113_1480	sra	stationary-phase-induced ribosome-associated protein	-1.81491	4.01685e-13	5.00758
BW25113_0580	ybdJ	DUF1158 family putative inner membrane protein	-1.7775	4.54161e-13	2.85334
BW25113_1089	rpmF	50S ribosomal subunit protein L32	1.54568	5.17881e-13	9.76534
BW25113_0439	lon	DNA-binding ATP-dependent protease La	-1.5066	5.19002e-13	9.85352
BW25113_0347	mhpA	3-(3-hydroxyphenyl)propionate hydroxylase	-1.99893	5.32744e-13	1.77758
BW25113_3100	yqjK	uncharacterized protein	-1.46943	6.15261e-13	5.59788
BW25113_0002	thrA	Bifunctional aspartokinase/homoserine dehydrogenase 1	1.42464	6.15261e-13	6.29927
BW25113_2766	ygcN	putative oxidoreductase	1.56671	6.3174e-13	4.28463
BW25113_3874	yihN	MFS transporter family protein	2.13887	6.4287e-13	2.56705
BW25113_3070	yqjH	putative siderophore interacting protein	-1.50913	6.49539e-13	3.99601
BW25113_2279	nuoK	NADH:ubiquinone oxidoreductase, membrane subunit K	1.54363	6.86489e-13	5.96016
BW25113_1750	ydjX	TVP38/TMEM64 family inner membrane protein	1.39749	7.26752e-13	4.09613
BW25113_3290	trkA	NAD-binding component of TrK potassium transporter	-1.50715	7.44555e-13	7.41589
BW25113_2302	yfcG	GSH-dependent disulfide bond oxidoreductase	-1.88219	7.5143e-13	2.65278
BW25113_1927	amyA	cytoplasmic alpha-amylase	-1.55727	8.04695e-13	9.09182
BW25113_1739	osmE	osmotically-inducible lipoprotein	-1.43594	8.72998e-13	5.80813
BW25113_3343	tusB	mnm(5)-s(2)U34-tRNA synthesis 2-thiolation protein	-1.35045	8.77978e-13	4.68704
BW25113_0424	yajL	oxidative-stress-resistance chaperone	-1.30141	8.97371e-13	5.59628
BW25113_3688	yidQ	DUF1375 family outer membrane protein	1.25134	9.32674e-13	5.36576
BW25113_0724	sdhB	succinate dehydrogenase, FeS subunit	1.83965	9.70101e-13	9.83505
BW25113_2259	pmrD	inactive two-component system connector protein	1.44164	1.017e-12	3.73134
BW25113_3403	pck	phosphoenolpyruvate carboxykinase	1.62448	1.05013e-12	10.7866
BW25113_1166	ariR	RcsB connector protein for regulation of biofilm and acid-resistance	-3.27073	1.06733e-12	0.392602
BW25113_2427	murR	repressor for murPQ, MurNAc 6-P inducible	1.72777	1.0836e-12	2.30026
BW25113_2551	glyA	serine hydroxymethyltransferase	1.5515	1.26618e-12	9.30884
BW25113_0951	pqiB	paraquat-inducible, SoxRS-regulated MCE domain protein	-1.88336	1.29874e-12	7.50158
BW25113_2980	glcC	glycolate-inducible glc operon transcriptional repressor; autorepressor	-1.59496	1.36449e-12	4.97567
BW25113_2185	rplY	50S ribosomal subunit protein L25	1.53979	1.38175e-12	8.87958
BW25113_0329	yahO	periplasmic protein, function unknown, YhcN family	-1.88194	1.69527e-12	3.47661
BW25113_2297	pta	phosphate acetyltransferase	1.87386	1.75667e-12	9.69074
BW25113_1857	znuA	zinc transporter subunit: periplasmic-binding component of ABC superfamily	1.46188	1.82388e-12	6.24736
BW25113_2614	grpE	heat shock protein	-1.61448	1.96881e-12	8.63728
BW25113_3078	ygjI	putative transporter	2.37476	1.98161e-12	1.11516
BW25113_4135	yjdC	putative transcriptional regulator	-1.40154	2.14675e-12	5.90107
BW25113_3724	phoU	negative regulator of PhoR/PhoB two-component regulator	1.29505	2.17931e-12	5.21479
BW25113_2905	gcvT	aminomethyltransferase, tetrahydrofolate-dependent, subunit (T protein) of glycine cleavage complex	1.47151	2.22309e-12	9.26604
BW25113_2837	galR	galactose-inducible d-galactose regulon transcriptional repressor; autorepressor	1.27063	2.34768e-12	5.8736
BW25113_2280	nuoJ	NADH:ubiquinone oxidoreductase, membrane subunit J	1.61229	2.80887e-12	8.29722
BW25113_3723	bglG	transcriptional antiterminator of the bgl operon	2.67685	2.85104e-12	0.336732
BW25113_4354	yjiY	putative transporter	6.16419	2.96456e-12	9.36202
BW25113_1988	nac	nitrogen assimilation regulon transcriptional regulator; autorepressor	-1.87667	3.07336e-12	3.10733
BW25113_2562	yfhL	putative 4Fe-4S cluster-containing protein	1.67316	3.32317e-12	2.97171
BW25113_1688	ydiK	UPF0118 family inner membrane protein	-1.39963	3.62909e-12	6.35928
BW25113_1895	uspC	universal stress protein	1.46505	3.91638e-12	3.21932
BW25113_0610	rnk	regulator of nucleoside diphosphate kinase	1.41624	4.05031e-12	6.27646
BW25113_1498	ydeN	putative Ser-type periplasmic non-aryl sulfatase	-1.51827	4.06504e-12	7.14106
BW25113_0800	ybiB	putative family 3 glycosyltransferase	-1.43727	4.24573e-12	7.2052
BW25113_0169	rpsB	30S ribosomal subunit protein S2	1.44382	4.45516e-12	11.9142
BW25113_3076	ebgA	evolved beta-D-galactosidase, alpha subunit	1.45475	4.87393e-12	4.28112
BW25113_4194	ulaB	L-ascorbate-specific enzyme IIB component of PTS	-1.78285	5.95327e-12	2.44949
BW25113_1036	ycdZ	DUF1097 family inner membrane protein	-1.37699	6.27791e-12	5.9521
BW25113_4384	deoD	purine-nucleoside phosphorylase	-1.54278	6.32704e-12	9.73702
BW25113_0627	tatE	TatABCE protein translocation system subunit	1.32719	7.29613e-12	5.78686
BW25113_2210	mqo	malate dehydrogenase, FAD/NAD(P)-binding domain	-1.47629	7.40107e-12	7.88751
BW25113_3575	yiaK	2,3-diketo-L-gulonate reductase, NADH-dependent	1.69338	7.59873e-12	2.27971
BW25113_3828	metR	methionine biosynthesis regulon transcriptional regulator	1.55939	7.79658e-12	2.78042
BW25113_2251	nudI	nucleoside triphosphatase	1.59453	8.62454e-12	2.62296
BW25113_2264	menD	2-succinyl-5-enolpyruvyl-6-hydroxy-3-cyclohexene-1-carboxylate synthase; SEPHCHC synthase	1.50391	8.97596e-12	6.84278
BW25113_3819	rarD	putative chloramphenical resistance permease	-1.63795	1.08715e-11	5.21436
BW25113_3987	rpoB	RNA polymerase, beta subunit	1.50507	1.08805e-11	12.2267
BW25113_1775	ydjK	putative transporter	2.2219	1.08925e-11	0.799408
BW25113_3099	yqjE	DUF1469 family inner membrane protein	-1.35418	1.1933e-11	5.78134
BW25113_1537	ydeJ	inactive PncC family protein	-1.56604	1.19858e-11	3.17913
BW25113_1647	ydhF	putative oxidoreductase	1.31005	1.20647e-11	6.8603
BW25113_2296	ackA	acetate kinase A and propionate kinase 2	1.96912	1.29792e-11	9.45816
BW25113_2408	yfeN	putative outer membrane protein	-1.81955	1.3247e-11	1.8043
BW25113_0656	insH1	IS5 transposase and trans-activator	-3.7348	1.46035e-11	1.29142
BW25113_4362	dnaT	DNA biosynthesis protein (primosomal protein I)	-1.49115	1.52389e-11	5.41701
BW25113_2787	gudD	(D)-glucarate dehydratase 1	-1.45753	1.66129e-11	5.22291
BW25113_3224	nanT	sialic acid transporter	1.66292	1.81628e-11	6.07225
BW25113_1864	yebC	UPF0082 family protein	1.37565	1.88472e-11	8.30264
BW25113_3648	gmk	guanylate kinase	-1.28962	1.97154e-11	7.90629
BW25113_4089	alsR	d-allose-inducible als operon transcriptional repressor; autorepressor; repressor of rpiR	1.3131	2.0602e-11	5.4084
BW25113_1218	chaC	cation transport regulator	-1.2567	2.07119e-11	4.68196
BW25113_4395	ytjC	phosphatase	1.39698	2.16506e-11	5.74819
BW25113_2522	sseB	rhodanase-like enzyme, sulfur transfer from thiosulfate	-1.32364	2.20141e-11	7.01431
BW25113_3609	secB	protein export chaperone	1.37236	2.41678e-11	8.21315
BW25113_1863	ruvC	component of RuvABC resolvasome, endonuclease	1.37684	2.4231e-11	7.1809
BW25113_3635	mutM	formamidopyrimidine/5-formyluracil/ 5-hydroxymethyluracil DNA glycosylase	-1.38155	2.44416e-11	4.88091
BW25113_0733	cydA	cytochrome d terminal oxidase, subunit I	1.72151	2.47493e-11	10.0464
BW25113_4149	blc	outer membrane lipoprotein (lipocalin), cell division and growth function	-1.57843	2.53408e-11	4.31422
BW25113_1207	prs	phosphoribosylpyrophosphate synthase	1.44885	2.53713e-11	9.41021
BW25113_0892	rarA	DNA-dependent ATPase involved in processing recombination intermediates at replication forks	-1.4393	2.59639e-11	7.0497
BW25113_0127	yadG	putative ABC superfamily transporter ATP-binding subunit	-1.16479	2.72161e-11	6.66905
BW25113_0228	rayT	RAYT REP element-mobilizing transposase; TnpA(REP)	1.36093	2.76527e-11	3.08743
BW25113_3883	yihV	putative sugar kinase	1.77869	2.82516e-11	2.74706
BW25113_3798	leuT	\N	1.31715	2.97897e-11	5.86974
BW25113_4414	tff	\N	1.67208	3.35488e-11	8.81469
BW25113_3508	yhiD	putative Mg(2+) transport ATPase, inner membrane protein	-2.11843	3.36997e-11	1.20634
BW25113_2250	yfaZ	outer membrane protein, putative porin	1.33539	3.40197e-11	4.77606
BW25113_2094	gatA	galactitol-specific enzyme IIA component of PTS	1.73147	3.50037e-11	9.91012
BW25113_2671	ygaC	uncharacterized protein	-1.67919	4.34998e-11	3.27014
BW25113_0428	cyoE	protoheme IX farnesyltransferase	1.36791	4.40618e-11	10.5085
BW25113_0198	metI	DL-methionine transporter subunit	1.31226	4.454e-11	5.26305
BW25113_0186	ldcC	lysine decarboxylase 2, constitutive	-1.31198	4.51595e-11	5.39152
BW25113_3714	purP	adenine permease, high affinity; adenine:H+ symporter	1.17959	4.61527e-11	6.21759
BW25113_2285	nuoE	NADH:ubiquinone oxidoreductase, chain E	1.36822	4.89729e-11	8.61409
BW25113_0622	pagP	phospholipid:lipid A palmitoyltransferase	1.6583	5.00784e-11	2.80845
BW25113_3197	kdsD	D-arabinose 5-phosphate isomerase	-1.34278	5.08511e-11	7.51733
BW25113_2127	mlrA	transcriptional activator of csgD and csgBA	-1.55445	5.3884e-11	3.39113
BW25113_2956	yggM	DUF1202 family putative secreted protein	1.51646	5.61432e-11	3.97925
BW25113_1221	narL	response regulator in two-component regulatory system with NarX (or NarQ)	1.29089	5.82561e-11	6.56063
BW25113_0822	ybiV	sugar phosphatase; preference for fructose-1-P, ribose-5-P and glucose-6-P	-1.34122	5.90413e-11	4.6934
BW25113_0286	paoA	PaoABC aldehyde oxidoreductase, 2Fe-2S subunit	-1.90353	6.12053e-11	1.30391
BW25113_1015	putP	proline:sodium symporter	1.89893	6.70452e-11	6.85024
BW25113_3428	glgP	glycogen phosphorylase	-1.3566	6.81761e-11	8.09726
BW25113_0325	yahK	aldehyde reductase, NADPH-dependent, Zn-containing, broad specificity	-1.3219	7.18009e-11	4.81146
BW25113_1260	trpA	tryptophan synthase, alpha subunit	-1.19659	7.19676e-11	5.39009
BW25113_2422	cysA	sulfate/thiosulfate transporter subunit	-4.38185	7.27077e-11	8.32802
BW25113_2263	menH	2-succinyl-6-hydroxy-2, 4-cyclohexadiene-1-carboxylate synthase	1.6251	7.40337e-11	4.76592
BW25113_0346	mhpR	mhp operon transcriptional activator	-1.59529	7.59103e-11	5.12306
BW25113_1977	asnT	\N	1.4707	7.96334e-11	3.81496
BW25113_3830	ysgA	putative carboxymethylenebutenolidase	-1.32557	8.15354e-11	5.09376
BW25113_3401	hslO	heat shock protein Hsp33	-1.27758	8.18064e-11	7.03798
BW25113_0394	mak	manno(fructo)kinase	1.19205	8.18931e-11	4.703
BW25113_2284	nuoF	NADH:ubiquinone oxidoreductase, chain F	1.42562	8.29308e-11	9.85378
BW25113_0311	betA	choline dehydrogenase, a flavoprotein	-1.26591	8.34594e-11	5.81629
BW25113_2466	ypfG	DUF1176 family protein	-1.36637	8.48788e-11	4.43092
BW25113_4012	yjaB	putative acetyltransferase	-1.35186	8.57929e-11	3.69981
BW25113_4126	yjdI	putative 4Fe-4S mono-cluster protein	-2.09144	1.02765e-10	1.7392
BW25113_3885	yihX	alpha-D-Glucose-1-P phosphatase, anomer-specific	1.14957	1.05905e-10	5.96128
BW25113_1012	rutA	pyrimidine oxygenase, FMN-dependent	-2.5037	1.17654e-10	0.947208
BW25113_3431	glgX	glycogen debranching enzyme	-1.33181	1.18133e-10	7.39222
BW25113_2365	dsdX	D-serine transporter	-2.0583	1.2366e-10	3.60327
BW25113_3521	yhjC	LysR family putative transcriptional regulator	1.26218	1.32756e-10	3.74925
BW25113_1746	astD	succinylglutamic semialdehyde dehydrogenase	-1.90162	1.3859e-10	3.50921
BW25113_3203	hpf	ribosome hibernation promoting factor HPF; stabilizes 70S dimers (100S)	-1.31848	1.41161e-10	7.81521
BW25113_2662	gabT	4-aminobutyrate aminotransferase, PLP-dependent	-1.32215	1.45526e-10	3.18012
BW25113_1667	ydhR	putative monooxygenase	-1.42647	1.46691e-10	7.02407
BW25113_0879	macB	fused macrolide transporter subunits of ABC superfamily: ATP-binding component/membrane component	-1.12925	1.48095e-10	5.95712
BW25113_3929	rraA	ribonuclease E (RNase E) inhibitor protein	1.47946	1.55326e-10	8.36672
BW25113_0436	tig	peptidyl-prolyl cis/trans isomerase (trigger factor)	1.46748	1.55993e-10	11.0387
BW25113_3071	yqjI	PadR family putative transcriptional regulator	1.29538	1.59204e-10	5.58521
BW25113_2235	nrdB	ribonucleoside-diphosphate reductase 1, beta subunit, ferritin-like protein	1.36064	1.59204e-10	7.32961
BW25113_1607	ydgC	GlpM family inner membrane protein	-1.37675	1.72748e-10	3.20787
BW25113_3432	glgB	1,4-alpha-glucan branching enzyme	-1.3406	1.76445e-10	7.9155
BW25113_3426	glpD	sn-glycerol-3-phosphate dehydrogenase, aerobic, FAD/NAD(P)-binding	3.37154	1.78355e-10	10.8445
BW25113_3360	pabA	aminodeoxychorismate synthase, subunit II	-1.59469	1.83577e-10	4.13896
BW25113_1519	tam	trans-aconitate methyltransferase	-1.36996	1.85449e-10	3.6601
BW25113_1262	trpC	fused indole-3-glycerolphosphate synthetase/N-(5-phosphoribosyl)anthranilate isomerase	-1.17978	1.87454e-10	5.07159
BW25113_0674	asnB	asparagine synthetase B	-1.30223	1.96029e-10	7.582
BW25113_1111	ycfQ	repressor for bhsA(ycfR)	-1.49611	1.99159e-10	6.48307
BW25113_1706	ydiU	UPF0061 family protein	-1.25568	2.00383e-10	7.1388
BW25113_2647	ypjA	adhesin-like autotransporter	-1.2963	2.00765e-10	4.69351
BW25113_1113	ldtC	L,D-transpeptidase linking Lpp to murein	-1.44635	2.02564e-10	4.2
BW25113_3351	kefG	potassium-efflux system ancillary protein for KefB, glutathione-regulated	-1.32133	2.05272e-10	4.20318
BW25113_3067	rpoD	RNA polymerase, sigma 70 (sigma D) factor	-1.38929	2.15914e-10	10.0546
BW25113_4227	ytfQ	galactofuranose binding proteint: periplasmic-binding component of ABC superfamily	1.38211	2.168e-10	3.51697
BW25113_1092	fabD	malonyl-CoA-[acyl-carrier-protein] transacylase	1.41117	2.19039e-10	8.9333
BW25113_0723	sdhA	succinate dehydrogenase, flavoprotein subunit	1.79429	2.23374e-10	10.7637
BW25113_4187	aidB	DNA alkylation damage repair protein; flavin-containing DNA binding protein, weak isovaleryl CoA dehydrogenase	-1.36546	2.28583e-10	3.99402
BW25113_2921	ygfI	putative DNA-binding transcriptional regulator	1.44336	2.35318e-10	2.93922
BW25113_2413	cysZ	EI24 family inner membrane protein; putative sulfate transporter	-1.29969	2.39989e-10	6.0596
BW25113_2468	aegA	putative oxidoreductase, FeS binding subunit/NAD/FAD-binding subunit	1.35857	2.42835e-10	6.20487
BW25113_2166	psuK	pseudouridine kinase	2.76595	2.57029e-10	0.177303
BW25113_1261	trpB	tryptophan synthase, beta subunit	-1.13574	2.77299e-10	5.73687
BW25113_4479	dgoR	putative DNA-binding transcriptional regulator	1.21291	2.9669e-10	4.17058
BW25113_2388	glk	glucokinase	1.33669	3.01235e-10	7.63326
BW25113_4420	rdlA	\N	-1.26274	3.03182e-10	3.68471
BW25113_1375	ynaE	cold shock protein, Rac prophage	2.45511	3.11783e-10	0.706173
BW25113_2544	yphB	mutarotase superfamily protein, YphB family	-1.42139	3.31448e-10	3.73695
BW25113_4418	psrD	\N	1.34116	3.79322e-10	4.94487
BW25113_3571	malS	alpha-amylase	1.18477	3.90302e-10	5.01692
BW25113_4196	ulaD	3-keto-L-gulonate 6-phosphate decarboxylase	-1.44387	3.91857e-10	3.4389
BW25113_3240	aaeB	p-hydroxybenzoic acid efflux system component	-1.27712	3.93768e-10	4.01611
BW25113_0799	dinG	ATP-dependent DNA helicase	-1.29955	4.25788e-10	7.41842
BW25113_1538	dcp	dipeptidyl carboxypeptidase II	-1.31325	4.45729e-10	7.80298
BW25113_1334	fnr	oxygen-sensing anaerobic growth regulon transcriptional regulator; autorepressor	-1.31255	4.49846e-10	8.83221
BW25113_4301	sgcE	putative epimerase	-1.32734	4.7408e-10	3.10132
BW25113_3028	mdaB	NADPH quinone reductase	-1.15486	4.74739e-10	5.59734
BW25113_3617	kbl	glycine C-acetyltransferase	1.32086	4.99484e-10	9.19894
BW25113_3260	dusB	tRNA-dihydrouridine synthase B	1.75588	5.08278e-10	7.67264
BW25113_3813	uvrD	DNA-dependent ATPase I and helicase II	-1.39322	5.09805e-10	8.35737
BW25113_3550	yiaC	putative acyl-CoA transferase	-1.15483	5.39935e-10	4.31188
BW25113_2043	wcaM	colanic acid biosynthesis protein	-1.2711	5.67108e-10	3.47289
BW25113_3097	yqjC	DUF1090 family putative periplasmic protein	-1.20386	5.79074e-10	6.53401
BW25113_4246	pyrL	pyrBI operon leader peptide	-2.09772	5.87674e-10	2.23881
BW25113_3430	glgC	glucose-1-phosphate adenylyltransferase	-1.2652	5.88666e-10	7.7887
BW25113_1464	yddE	PhzC-PhzF family protein	-1.10952	6.11444e-10	6.50507
BW25113_1475	fdnH	formate dehydrogenase-N, Fe-S (beta) subunit, nitrate-inducible	1.57129	6.2638e-10	6.09307
BW25113_3806	cyaA	adenylate cyclase	-1.30083	6.3171e-10	9.50153
BW25113_0601	ybdM	Spo0J family protein, ParB-like nuclease domain	-1.28667	6.52189e-10	3.20172
BW25113_1810	yoaC	DUF1889 family protein	-1.34544	7.01249e-10	4.42161
BW25113_3498	prlC	oligopeptidase A	-1.30694	7.14014e-10	8.14504
BW25113_3201	lptB	lipopolysaccharide export ABC transporter ATP-binding protein of the LptBFGC export complex	-1.27864	7.99502e-10	7.97451
BW25113_3102	yqjG	putative S-transferase	-1.29676	8.08777e-10	4.48507
BW25113_2711	norW	NADH:flavorubredoxin oxidoreductase	-1.41244	8.08777e-10	3.10414
BW25113_4464	ygfQ	putative purine permease	-1.34253	8.54355e-10	3.79453
BW25113_0463	acrA	multidrug efflux system	-1.4712	8.78288e-10	8.89836
BW25113_3335	gspO	bifunctional prepilin leader peptidase/ methylase	-1.32759	8.85192e-10	3.51852
BW25113_2137	yohF	putative oxidoreductase	-1.54716	9.00238e-10	3.32984
BW25113_0967	rlmI	23S rRNA m(5)C1962 methyltransferase, SAM-dependent	1.16509	9.29637e-10	6.13317
BW25113_2543	yphA	DoxX family inner membrane protein	-1.41829	9.70588e-10	2.55436
BW25113_0431	cyoB	cytochrome o ubiquinol oxidase subunit I	1.35393	9.8867e-10	11.4125
BW25113_1819	manZ	mannose-specific enzyme IID component of PTS	-1.42993	1.02636e-09	9.4759
BW25113_1121	ycfZ	inner membrane protein	1.37219	1.03103e-09	2.37163
BW25113_2994	hybC	hydrogenase 2, large subunit	1.20586	1.03103e-09	6.75051
BW25113_3480	nikE	nickel transporter subunit	1.83071	1.17777e-09	2.90245
BW25113_3625	waaY	lipopolysaccharide core biosynthesis protein	-1.11566	1.21448e-09	5.30289
BW25113_1245	oppC	oligopeptide transporter subunit	1.62389	1.22601e-09	7.64775
BW25113_0629	ybeF	LysR family putative transcriptional regulator	-1.25661	1.26086e-09	4.12387
BW25113_1310	ycjN	putative ABC superfamily sugar transporter periplasmic-binding protein	1.74239	1.26918e-09	1.64227
BW25113_0833	yliE	putative membrane-anchored cyclic-di-GMP phosphodiesterase	-2.3315	1.3154e-09	4.52865
BW25113_4328	iadA	isoaspartyl dipeptidase	1.1655	1.44961e-09	5.51617
BW25113_4698	mgrR	\N	-1.6215	1.47467e-09	2.73022
BW25113_0058	rluA	dual specificity 23S rRNA pseudouridine(746), tRNA pseudouridine(32) synthase, SAM-dependent	1.21925	1.48439e-09	5.81209
BW25113_0096	lpxC	UDP-3-O-acyl N-acetylglucosamine deacetylase	-1.26497	1.59461e-09	10.7216
BW25113_2499	purM	phosphoribosylaminoimidazole synthetase	1.16259	1.59494e-09	4.50526
BW25113_0194	proS	prolyl-tRNA synthetase	1.32813	1.64743e-09	9.30138
BW25113_0903	pflB	formate C-acetyltransferase 1, anaerobic; pyruvate formate-lyase 1	1.45721	1.71693e-09	12.4605
BW25113_2538	hcaE	3-phenylpropionate dioxygenase, large (alpha) subunit	-1.12459	1.74235e-09	4.72251
BW25113_1521	uxaB	altronate oxidoreductase, NAD-dependent	1.25779	1.79696e-09	5.05079
BW25113_3165	rpsO	30S ribosomal subunit protein S15	1.33459	1.80617e-09	10.1622
BW25113_0474	adk	adenylate kinase	1.2412	1.80702e-09	7.77404
BW25113_2952	yggT	putative inner membrane protein; compensates for loss in K+ uptake	-1.08844	1.84982e-09	6.25911
BW25113_1722	ydiY	acid-inducible putative outer membrane protein	1.62928	2.27261e-09	6.015
BW25113_1990	ldtA	L,D-transpeptidase linking Lpp to murein	-1.09635	2.28503e-09	5.51981
BW25113_0032	carA	carbamoyl phosphate synthetase small subunit, glutamine amidotransferase	1.34936	2.33253e-09	4.8295
BW25113_2306	hisP	histidine/lysine/arginine/ornithine transporter subunit	-1.12307	2.50025e-09	4.5994
BW25113_1492	gadC	glutamate:gamma-aminobutyric acid antiporter	-1.36513	2.547e-09	3.13567
BW25113_3745	viaA	stimulator of RavA ATPase activity; von Willebrand factor domain protein	1.16503	2.56061e-09	6.8326
BW25113_1489	dosP	oxygen sensor, c-di-GMP phosphodiesterase, heme-regulated; cold-and stationary phase-induced bioflim regulator	-1.2634	2.58403e-09	4.56169
BW25113_2111	yehD	putative fimbrial-like adhesin protein	1.62301	2.58434e-09	2.59687
BW25113_2424	cysU	sulfate/thiosulfate ABC transporter permease	-4.28555	2.60279e-09	7.4159
BW25113_1723	pfkB	6-phosphofructokinase II	-1.21685	2.64353e-09	4.58921
BW25113_3367	nirC	nitrite transporter	1.63377	2.70491e-09	4.02461
BW25113_1704	aroH	3-deoxy-D-arabino-heptulosonate-7-phosphate synthase, tryptophan repressible	-1.39547	2.71671e-09	6.27401
BW25113_1282	yciH	initiation factor function partial mimic, SUI1 family	1.40111	2.74111e-09	4.35629
BW25113_2661	gabD	succinate-semialdehyde dehydrogenase I, NADP-dependent	-1.50859	2.77178e-09	3.25993
BW25113_1563	relE	Qin prophage; toxin of the RelE-RelB toxin-antitoxin system	-1.10116	2.83175e-09	5.33101
BW25113_2056	wcaD	putative colanic acid polymerase	-2.19995	2.92184e-09	0.736989
BW25113_3936	rpmE	50S ribosomal subunit protein L31	1.3217	2.98475e-09	9.77652
BW25113_4641	yoeH	\N	1.90166	3.01665e-09	1.1399
BW25113_4537	yecJ	uncharacterized protein	-1.4848	3.07743e-09	4.54731
BW25113_4267	idnD	L-idonate 5-dehydrogenase, NAD-binding	1.54015	3.14217e-09	2.17633
BW25113_3487	yhiI	putative membrane fusion protein (MFP) of efflux pump	-1.33805	3.32672e-09	7.11446
BW25113_4616	istR	\N	-2.10626	3.34611e-09	0.89779
BW25113_2312	purF	amidophosphoribosyltransferase	1.0272	3.44685e-09	6.21015
BW25113_0682	chiQ	chitosugar-induced verified lipoprotein	-1.31273	3.44685e-09	3.18263
BW25113_0034	caiF	cai operon transcriptional activator	1.59278	3.94413e-09	3.33674
BW25113_2795	ygdH	UPF0717 family protein	1.21597	4.41284e-09	8.39994
BW25113_4197	ulaE	L-xylulose 5-phosphate 3-epimerase	-1.35013	4.41284e-09	3.36982
BW25113_2764	cysJ	sulfite reductase, alpha subunit, flavoprotein	-4.85893	4.64838e-09	9.85857
BW25113_3469	zntA	zinc, cobalt and lead efflux system	1.01602	4.97016e-09	6.77856
BW25113_3364	tsgA	putative transporter	-1.18834	4.97732e-09	3.71388
BW25113_4439	micF	\N	-1.98512	5.07805e-09	1.0977
BW25113_3488	yhiJ	DUF4049 family protein	-1.38849	5.13319e-09	2.08517
BW25113_0258	ykfC	\N	-1.11956	5.27853e-09	4.32488
BW25113_4631	ykgQ	\N	-2.60441	5.57956e-09	0.240278
BW25113_4207	fklB	FKBP-type peptidyl-prolyl cis-trans isomerase (rotamase)	1.16669	5.79274e-09	6.9861
BW25113_1243	oppA	oligopeptide transporter subunit	1.32061	5.89375e-09	10.2869
BW25113_3979	thrT	\N	1.24836	6.15608e-09	5.76796
BW25113_3546	eptB	KDO phosphoethanolamine transferase, Ca(2+)-inducible	-1.36147	6.66004e-09	7.15085
BW25113_1856	mepM	murein DD-endopeptidase, space-maker hydrolase, septation protein	1.34389	6.66004e-09	6.63872
BW25113_4523	yciX	uncharacterized protein	1.31614	6.76658e-09	3.8257
BW25113_2234	nrdA	ribonucleoside-diphosphate reductase 1, alpha subunit	1.26247	7.12452e-09	7.57857
BW25113_4551	yheV	DUF2387 family putative metal-binding protein	-1.15773	7.64793e-09	4.6735
BW25113_2038	rfbC	dTDP-4-deoxyrhamnose-3,5-epimerase	1.23806	7.75009e-09	5.61577
BW25113_0220	ivy	inhibitor of c-type lysozyme, periplasmic	-1.06561	7.75446e-09	5.30045
BW25113_1376	uspF	stress-induced protein, ATP-binding protein	1.62219	8.3666e-09	6.0986
BW25113_0722	sdhD	succinate dehydrogenase, membrane subunit, binds cytochrome b556	1.38943	8.53026e-09	7.28992
BW25113_0845	ybjJ	putative transporter	1.15008	8.60681e-09	4.02026
BW25113_2286	nuoC	NADH:ubiquinone oxidoreductase, fused CD subunit	1.26252	9.09253e-09	10.0926
BW25113_4443	gcvB	\N	1.31641	9.28361e-09	11.6091
BW25113_0795	ybhG	putative membrane fusion protein (MFP) component of efflux pump, membrane anchor	1.05059	9.76254e-09	5.64121
BW25113_4353	yjiX	DUF466 family protein	2.69817	9.96478e-09	4.01036
BW25113_3742	mioC	FMN-binding protein MioC	-1.21353	1.01334e-08	7.43704
BW25113_4559	yjdO	uncharacterized protein	1.78936	1.03031e-08	2.82958
BW25113_2955	yggW	HemN family putative oxidoreductase	-1.11067	1.06808e-08	6.49038
BW25113_2533	suhB	inositol monophosphatase	1.14888	1.08952e-08	5.97463
BW25113_2730	hypE	carbamoyl dehydratase, hydrogenases 1,2,3 maturation protein	1.1669	1.0996e-08	5.24096
BW25113_1125	potB	polyamine transporter subunit	1.28786	1.13026e-08	5.13009
BW25113_0946	zapC	FtsZ stabilizer	1.01039	1.15793e-08	4.8995
BW25113_2763	cysI	sulfite reductase, beta subunit, NAD(P)-binding, heme-binding	-4.64471	1.15808e-08	9.77711
BW25113_2134	pbpG	D-alanyl-D-alanine endopeptidase	1.01093	1.17911e-08	5.83824
BW25113_1745	astB	succinylarginine dihydrolase	-1.37384	1.1856e-08	3.45767
BW25113_2732	ygbA	uncharacterized protein	-1.38392	1.19083e-08	2.71658
BW25113_4381	deoC	2-deoxyribose-5-phosphate aldolase, NAD(P)-linked	-1.25341	1.27196e-08	6.49836
BW25113_4226	ppa	inorganic pyrophosphatase	1.24105	1.30828e-08	9.40384
BW25113_1088	yceD	DUF177 family protein	1.30836	1.33567e-08	10.3004
BW25113_2204	napH	ferredoxin-type protein essential for electron transfer from ubiquinol to periplasmic nitrate reductase (NapAB)	1.59178	1.39368e-08	3.7675
BW25113_0881	clpS	regulatory protein for ClpA substrate specificity	-1.4145	1.44445e-08	7.12454
BW25113_0619	citA	sensory histidine kinase in two-component regulatory system with CitB	-1.13239	1.45503e-08	4.81483
BW25113_3207	yrbL	Mg(2+)-starvation-stimulated protein	-1.20432	1.49825e-08	8.07247
BW25113_1630	rsxD	SoxR iron-sulfur cluster reduction factor component; putative membrane protein of electron transport complex	1.29076	1.51933e-08	4.9306
BW25113_0009	mog	molybdochelatase incorporating molybdenum into molybdopterin	1.02631	1.5697e-08	6.17967
BW25113_1865	nudB	dihydroneopterin triphosphate pyrophosphatase	1.18689	1.57631e-08	7.07253
BW25113_3600	mtlD	mannitol-1-phosphate dehydrogenase, NAD-dependent	1.00828	1.62607e-08	6.66188
BW25113_0862	artQ	arginine transporter subunit	-1.24922	1.62607e-08	5.52324
BW25113_0796	ybiH	DUF1956 domain-containing tetR family putative transcriptional regulator	1.15455	1.62607e-08	4.3483
BW25113_1187	fadR	fatty acid metabolism regulon transcriptional regulator	1.14237	1.62607e-08	7.32092
BW25113_0843	ybjH	uncharacterized protein	-1.41423	1.65095e-08	3.86266
BW25113_2156	lysP	lysine transporter	1.08003	1.65396e-08	6.32717
BW25113_3693	dgoK	2-oxo-3-deoxygalactonate kinase	1.17117	1.74088e-08	3.33115
BW25113_2202	napC	quinol dehydrogenase, electron source for NapAB	1.21491	1.78393e-08	4.60686
BW25113_2570	rseC	SoxR iron-sulfur cluster reduction factor component; with RsxABCDEG	-1.0477	1.78887e-08	5.65222
BW25113_3205	yhbJ	adaptor protein RapZ for GlmZ/GlmY sRNA decay; glucosamine-6-phosphate regulated; NTPase	-1.19257	1.79061e-08	8.02037
BW25113_1476	fdnI	formate dehydrogenase-N, cytochrome B556 (gamma) subunit, nitrate-inducible	1.24795	1.94986e-08	5.76005
BW25113_3003	yghA	putative oxidoreductase	-1.46982	2.11912e-08	2.79566
BW25113_1634	dtpA	dipeptide and tripeptide permease A	1.24599	2.27699e-08	7.52114
BW25113_4352	yjiA	GTP-binding protein, putative GTPase	1.53347	2.3124e-08	6.99745
BW25113_4040	ubiA	p-hydroxybenzoate octaprenyltransferase	-1.07193	2.36462e-08	6.81421
BW25113_3493	pitA	phosphate transporter, low-affinity; tellurite importer	1.3699	2.40182e-08	7.87922
BW25113_4120	melB	melibiose:sodium symporter	-1.04576	2.42804e-08	4.73999
BW25113_0126	can	carbonic anhydrase	-1.18783	2.48412e-08	8.20778
BW25113_2760	casA	CRISP RNA (crRNA) containing Cascade antiviral complex protein	-1.54682	2.56403e-08	2.0853
BW25113_2343	yfcZ	UPF0381 family protein	1.3581	2.63164e-08	7.78217
BW25113_0898	ycaD	putative MFS-type transporter	-1.42009	2.71264e-08	5.71172
BW25113_3169	nusA	transcription termination/antitermination L factor	1.37272	2.89196e-08	9.03492
BW25113_1501	ydeP	putative oxidoreductase	-1.27726	3.13921e-08	3.17335
BW25113_0129	yadI	putative PTS Enzyme IIA	1.02166	3.31289e-08	5.58587
BW25113_0522	purK	N5-carboxyaminoimidazole ribonucleotide synthase	1.2085	3.43315e-08	4.25251
BW25113_1332	ynaJ	DUF2534 family putative inner membrane protein	-1.09481	3.58463e-08	6.66895
BW25113_4699	fnrS	\N	1.33857	3.79095e-08	2.76805
BW25113_0761	modE	transcriptional repressor for the molybdenum transport operon modABC	-1.01024	3.81375e-08	6.38601
BW25113_3951	pflD	putative glycine radical domain-containing pyruvate formate-lyase	1.04166	3.89918e-08	4.24042
BW25113_3452	ugpA	glycerol-3-phosphate transporter subunit	-1.64098	4.05786e-08	1.6741
BW25113_2845	yqeG	putative transporter	1.17385	4.08235e-08	4.61309
BW25113_1126	potA	polyamine transporter subunit	1.13804	4.17123e-08	6.21349
BW25113_3101	yqjF	putative quinol oxidase subunit	-1.36263	4.49087e-08	2.30494
BW25113_3074	ygjH	putative tRNA binding protein; putative tRNA corner chaperone	1.60859	4.61142e-08	1.25922
BW25113_4138	dcuA	C4-dicarboxylate antiporter	1.24553	4.67297e-08	8.92085
BW25113_3243	aaeR	transcriptional regulator for aaeXAB operon	-1.0353	5.15444e-08	6.09422
BW25113_3665	ade	cryptic adenine deaminase	1.00738	5.17773e-08	5.67174
BW25113_4672	ymiB	uncharacterized protein	-2.78276	5.20454e-08	-0.167855
BW25113_4209	ytfE	iron-sulfur cluster repair protein RIC	-1.10381	5.34616e-08	4.55746
BW25113_2423	cysW	sulfate/thiosulfate ABC transporter subunit	-4.11086	5.44715e-08	7.46756
BW25113_1557	cspB	Qin prophage; cold shock protein	1.09387	5.55755e-08	6.81544
BW25113_3326	gspE	general secretory pathway component, cryptic	-1.18724	5.67309e-08	2.87992
BW25113_3608	gpsA	glycerol-3-phosphate dehydrogenase (NAD+)	1.21009	5.68744e-08	8.46892
BW25113_4124	dcuR	response regulator in two-component regulatory system with DcuS	1.02719	5.6932e-08	5.21159
BW25113_1387	paaZ	fused oxepin-CoA hydrolase/3-oxo-5,6-dehydrosuberyl-CoA semialdehyde dehydrogenase	-1.36567	6.06097e-08	2.15143
BW25113_2926	pgk	phosphoglycerate kinase	-1.12669	6.18522e-08	10.9264
BW25113_3726	pstA	phosphate transporter subunit	1.11511	6.24871e-08	3.73745
BW25113_4061	yjcC	putative membrane-anchored cyclic-di-GMP phosphodiesterase	-1.49872	6.7773e-08	4.03831
BW25113_2039	rfbA	glucose-1-phosphate thymidylyltransferase	1.15518	6.90744e-08	7.13054
BW25113_2143	cdd	cytidine/deoxycytidine deaminase	-1.11297	7.3387e-08	5.9448
BW25113_3570	bax	putative glucosaminidase	1.07039	7.42178e-08	6.68387
BW25113_1215	kdsA	3-deoxy-D-manno-octulosonate 8-phosphate synthase	-1.1243	7.48709e-08	9.14308
BW25113_1761	gdhA	glutamate dehydrogenase, NADP-specific	-1.22452	7.78983e-08	7.46804
BW25113_3210	arcB	aerobic respiration control sensor histidine protein kinase, cognate to two-component response regulators ArcA and RssB	1.12452	7.78983e-08	8.1095
BW25113_1137	ymfD	e14 prophage; putative SAM-dependent methyltransferase	1.21883	8.1143e-08	3.47278
BW25113_3204	ptsN	sugar-specific enzyme IIA component of PTS	-1.09167	8.54121e-08	8.10366
BW25113_0801	ybiC	putative dehydrogenase	-0.952979	8.58451e-08	5.45353
BW25113_3612	gpmM	phosphoglycero mutase III, cofactor-independent	1.208	8.65984e-08	9.4766
BW25113_0199	metN	DL-methionine transporter subunit	1.0658	8.78156e-08	5.5559
BW25113_1064	grxB	glutaredoxin 2 (Grx2)	-1.11287	8.84585e-08	5.7553
BW25113_4208	cycA	D-alanine/D-serine/glycine transporter	-1.03405	9.44163e-08	6.17754
BW25113_3458	livK	leucine transporter subunit	-1.13304	9.55677e-08	3.29973
BW25113_4669	ilvX	uncharacterized protein	2.56833	9.5634e-08	-0.335491
BW25113_2014	plaP	putrescine importer, low affinity	1.69949	9.76006e-08	7.42583
BW25113_0387	yaiI	UPF0178 family protein	-0.982318	9.78778e-08	5.16645
BW25113_0787	ybhM	UPF0005 family inner membrane protein	-1.55375	9.84203e-08	1.61634
BW25113_3729	glmS	L-glutamine:D-fructose-6-phosphate aminotransferase	1.81683	9.97102e-08	9.52696
BW25113_3655	yicH	putative inner membrane-anchored periplasmic AsmA family protein	0.946893	1.03257e-07	6.50254
BW25113_3685	yidE	putative transporter	1.11686	1.04472e-07	7.37846
BW25113_2019	hisG	ATP phosphoribosyltransferase	1.08582	1.13098e-07	4.72134
BW25113_4031	xylE	D-xylose transporter	-1.27404	1.159e-07	2.66405
BW25113_4253	yjgL	uncharacterized protein	1.02525	1.2426e-07	6.34886
BW25113_0945	pyrD	dihydro-orotate oxidase, FMN-linked	1.59393	1.25053e-07	5.00997
BW25113_2793	syd	SecY-interacting protein	-0.945687	1.26439e-07	6.17195
BW25113_2435	amiA	N-acetylmuramoyl-l-alanine amidase I	-1.02403	1.3875e-07	6.27979
BW25113_1497	ydeM	putative YdeN-specific sulfatase-maturating enzyme	1.45417	1.3886e-07	2.13685
BW25113_3271	yhdZ	putative amino-acid transporter subunit	-1.23698	1.39183e-07	2.95489
BW25113_3496	dtpB	dipeptide and tripeptide permease B	1.1082	1.39387e-07	8.03425
BW25113_0289	ecpE	ECP production pilus chaperone	-1.15275	1.41612e-07	3.29295
BW25113_4350	hsdR	\N	1.10966	1.41742e-07	8.2315
BW25113_1285	gmr	cyclic-di-GMP phosphodiesterase; csgD regulator; modulator of Rnase II stability	-1.07008	1.50389e-07	4.88371
BW25113_1562	hokD	Qin prophage; small toxic polypeptide	-1.05849	1.52282e-07	5.45623
BW25113_2431	yfeX	porphyrinogen oxidase, cytoplasmic	1.08862	1.56479e-07	8.27812
BW25113_2488	hyfH	hydrogenase 4, Fe-S subunit	-1.62858	1.61326e-07	1.73528
BW25113_2013	yeeE	UPF0394 family inner membrane protein	-4.24652	1.65692e-07	8.91424
BW25113_2768	ygcP	putative antiterminator regulatory protein	1.32979	1.68878e-07	2.43139
BW25113_1428	ydcK	uncharacterized protein	-1.15067	1.74e-07	3.522
BW25113_2702	srlA	glucitol/sorbitol-specific enzyme IIC component of PTS	2.12117	1.86866e-07	6.42728
BW25113_2916	argP	transcriptional regulator for arginine transport and DNA replication genes; replication initiation inhibitor	0.944974	1.97985e-07	6.09197
BW25113_3755	yieP	putative transcriptional regulator	-1.05989	2.08447e-07	7.68496
BW25113_0891	lolA	lipoprotein chaperone	-1.10114	2.13883e-07	7.15402
BW25113_2735	ygbI	DeoR family putative transcriptional regulator	0.957579	2.18967e-07	5.25634
BW25113_0545	ybcL	inactive polymorphonuclear leukocyte migration suppressor; DLP12 prophage; secreted protein, UPF0098 family	-1.39742	2.32357e-07	1.73562
BW25113_3788	rffG	dTDP-glucose 4,6-dehydratase	1.12458	2.37133e-07	6.40082
BW25113_3564	xylB	xylulokinase	-1.07274	2.3859e-07	4.10701
BW25113_1703	ppsR	bifunctional regulatory protein: PEP synthase kinase and PEP synthase pyrophosphorylase	0.939898	2.41349e-07	5.88376
BW25113_0262	afuC	CP4-6 prophage; putative ferric transporter subunit	1.33989	2.44522e-07	2.25612
BW25113_2759	casB	CRISP RNA (crRNA) containing Cascade antiviral complex protein	-1.75732	2.49797e-07	1.01686
BW25113_0661	miaB	tRNA-i(6)A37 methylthiotransferase	1.04514	2.56138e-07	7.08132
BW25113_3966	btuB	vitamin B12/cobalamin outer membrane transporter	1.05393	2.60493e-07	7.31322
BW25113_3781	trxA	thioredoxin 1	-1.17863	2.61102e-07	9.87177
BW25113_0863	artI	arginine transporter subunit	-1.03128	2.62231e-07	7.16966
BW25113_2733	mutS	methyl-directed mismatch repair protein	1.26559	2.83904e-07	6.98986
BW25113_0813	rhtA	threonine and homoserine efflux system	-1.05452	2.99948e-07	3.84914
BW25113_4133	cadC	cadBA operon transcriptional activator	1.09674	3.13804e-07	3.7993
BW25113_0559	ybcW	DLP12 prophage; uncharacterized protein	1.28025	3.15981e-07	1.58748
BW25113_0692	potE	putrescine/proton symporter: putrescine/ornithine antiporter	-1.09888	3.31761e-07	3.33134
BW25113_0348	mhpB	2,3-dihydroxyphenylpropionate 1,2-dioxygenase	-1.42423	3.35327e-07	1.67389
BW25113_1725	yniA	fructosamine kinase family protein	1.00865	3.57226e-07	7.08787
BW25113_3092	uxaC	uronate isomerase	1.02636	3.62064e-07	6.39579
BW25113_1536	ydeI	hydrogen peroxide resistance OB fold protein; putative periplasmic protein	-1.7881	3.6524e-07	0.758112
BW25113_0999	cbpM	modulator of CbpA co-chaperone	-1.03862	3.7092e-07	4.30723
BW25113_2492	focB	putative formate transporter	-1.23285	3.72045e-07	4.38682
BW25113_2944	yggI	Zn-dependent metalloprotease-related protein	-1.39154	3.94818e-07	3.25879
BW25113_0708	phr	deoxyribodipyrimidine photolyase, FAD-binding	-1.0695	4.00695e-07	4.62691
BW25113_2462	eutS	putative ethanol utilization carboxysome structural protein	2.72067	4.02267e-07	-0.614608
BW25113_3766	ilvL	ilvG operon leader peptide	1.09029	4.17843e-07	5.73503
BW25113_1601	tqsA	pheromone AI-2 transporter	1.04584	4.17843e-07	3.33402
BW25113_4599	yneM	inner membrane-associated protein	-1.01131	4.39595e-07	6.06586
BW25113_2167	fruA	fused fructose-specific PTS enzymes: IIBcomponent/IIC components	-0.973266	4.5511e-07	5.2833
BW25113_2947	gshB	glutathione synthetase	-0.979147	4.60458e-07	7.78065
BW25113_0855	potG	putrescine transporter subunit: ATP-binding component of ABC superfamily	-1.31033	4.61117e-07	3.20381
BW25113_1056	yceI	secreted protein	-1.08436	4.65862e-07	3.85987
BW25113_3643	rph	\N	1.16318	4.79192e-07	5.70727
BW25113_3055	ygiM	SH3 domain protein	-1.24546	4.85068e-07	5.1408
BW25113_4705	mntS	Mn(2)-response protein, MntR-repressed	-1.27832	5.01776e-07	5.68584
BW25113_3241	aaeA	p-hydroxybenzoic acid efflux system component	-1.09674	5.09552e-07	3.34281
BW25113_0384	psiF	PsiF family protein	-1.18999	5.28616e-07	3.03403
BW25113_1604	ydgH	DUF1471 family periplasmic protein	1.03966	5.36783e-07	7.60453
BW25113_0575	cusA	copper/silver efflux system, membrane component	-1.19827	5.88354e-07	3.37587
BW25113_2799	fucO	L-1,2-propanediol oxidoreductase	1.19638	6.00319e-07	5.40868
BW25113_4036	lamB	maltose outer membrane porin (maltoporin)	-1.54345	6.0365e-07	9.00144
BW25113_4039	ubiC	chorismate--pyruvate lyase	-1.0136	6.50341e-07	6.48751
BW25113_0321	yahG	DUF1116 family protein	-1.24145	6.57983e-07	1.98775
BW25113_2481	hyfA	hydrogenase 4, 4Fe-4S subunit	-1.74499	6.5947e-07	0.963144
BW25113_2572	rseA	anti-sigma factor	-1.04213	6.79484e-07	8.09664
BW25113_0994	torT	periplasmic sensory protein associated with the TorRS two-component regulatory system	1.01931	7.03096e-07	3.20489
BW25113_0952	pqiC	DUF330 family putative lipoprotein	-1.25263	8.16156e-07	6.27587
BW25113_4171	miaA	delta(2)-isopentenylpyrophosphate tRNA-adenosine transferase	-1.0017	8.29427e-07	9.15262
BW25113_3484	yhhI	putative transposase	-1.23759	8.36896e-07	1.90191
BW25113_4216	ytfJ	putative transcriptional regulator	0.915461	8.36906e-07	5.34403
BW25113_4459	ryjA	\N	-1.50464	8.62644e-07	1.97232
BW25113_4468	glcE	glycolate oxidase FAD binding subunit	-1.52565	8.62644e-07	1.50452
BW25113_2808	gcvA	glycine cleavage system transcriptional activator; autorepressor	-0.942482	8.94542e-07	4.6271
BW25113_1916	sdiA	quorum-sensing transcriptional activator	-0.904511	9.21616e-07	5.31979
BW25113_2630	rnlA	CP4-57 prophage; RNase LS	0.97773	9.501e-07	6.77211
BW25113_1732	katE	catalase HPII, heme d-containing	-1.28923	9.82849e-07	3.67782
BW25113_2193	narP	response regulator in two-component regulatory system with NarQ or NarX	0.890981	9.83582e-07	6.12665
BW25113_4704	arrS	\N	-1.69216	9.93668e-07	0.949967
BW25113_3415	gntT	gluconate transporter, high-affinity GNT I system	-0.893395	1.00611e-06	5.4055
BW25113_1884	cheR	chemotaxis regulator, protein-glutamate methyltransferase	-0.995425	1.02415e-06	9.02971
BW25113_0128	yadH	inner membrane putative ABC superfamily transporter permease	-0.903372	1.06214e-06	6.27867
BW25113_1197	treA	periplasmic trehalase	-1.05065	1.10751e-06	3.4292
BW25113_2307	hisM	histidine/lysine/arginine/ornithine transporter subunit	-1.11739	1.11118e-06	3.55359
BW25113_4018	iclR	transcriptional repressor	0.97478	1.12098e-06	6.98383
BW25113_2181	yejG	uncharacterized protein	-0.941008	1.14624e-06	6.61718
BW25113_3524	yhjG	putative inner membrane-anchored periplasmic AsmA family protein	-1.04182	1.1493e-06	9.25154
BW25113_4671	ykgR	uncharacterized protein	1.59477	1.15563e-06	0.771705
BW25113_0836	bssR	repressor of biofilm formation by indole transport regulation	1.21748	1.17162e-06	5.12695
BW25113_4046	zur	transcriptional repressor, Zn(II)-binding	0.907197	1.17162e-06	5.95813
BW25113_0777	bioC	malonyl-ACP O-methyltransferase, SAM-dependent	-1.5327	1.2076e-06	1.1445
BW25113_1954	dsrA	\N	-2.2768	1.22559e-06	0.170605
BW25113_2925	fbaA	fructose-bisphosphate aldolase, class II	-1.02405	1.24982e-06	10.9805
BW25113_0504	allS	allD operon transcriptional activator	1.4406	1.26232e-06	1.34452
BW25113_0036	caiD	carnitinyl-CoA dehydratase	-1.48189	1.28138e-06	1.21988
BW25113_2253	arnB	uridine 5'-(beta-1-threo-pentapyranosyl-4-ulose diphosphate) aminotransferase, PLP-dependent	-1.11303	1.30814e-06	2.76666
BW25113_0890	ftsK	DNA translocase at septal ring sorting daughter chromsomes	-1.01994	1.30891e-06	9.48646
BW25113_4571	wbbL	\N	1.23823	1.3175e-06	6.74553
BW25113_2308	hisQ	histidine/lysine/arginine/ornithine transporter permease subunit	-1.06251	1.32039e-06	4.70136
BW25113_2493	yfgO	putative UPF0118 family inner membrane permease	-0.85697	1.38534e-06	6.0527
BW25113_0970	yccA	HflBKC-binding inner membrane protein, UPF0005 family	-1.06719	1.40172e-06	8.10088
BW25113_0685	ybfE	LexA-regulated protein, CopB family	-0.945385	1.41073e-06	4.22279
BW25113_0766	ybhA	pyridoxal phosphate (PLP) phosphatase	-0.905539	1.41394e-06	6.15067
BW25113_3928	zapB	FtsZ stabilizer; septal ring assembly factor, stimulates cell division	-1.00731	1.43072e-06	9.19867
BW25113_1034	ycdX	alkaline phosphatase	-0.885456	1.51472e-06	6.64805
BW25113_2904	gcvH	glycine cleavage complex lipoylprotein	1.02916	1.52897e-06	8.27707
BW25113_2981	yghO	\N	-1.21248	1.62544e-06	3.2652
BW25113_1718	infC	translation initiation factor IF-3	1.00946	1.67085e-06	11.3667
BW25113_0187	yaeR	putative lyase	-0.964793	1.67085e-06	3.94686
BW25113_2272	yfbM	DUF1877 family protein	1.33282	1.71392e-06	1.7175
BW25113_4482	yigE	DUF2233 family protein	-0.986511	1.73394e-06	3.51687
BW25113_0658	ybeX	putative ion transport	-1.01639	1.77426e-06	8.31598
BW25113_1837	yebW	uncharacterized protein	-0.989765	1.78403e-06	3.16796
BW25113_3357	crp	cAMP-activated global transcription factor, mediator of catabolite repression	0.995256	1.83449e-06	9.49376
BW25113_2954	rdgB	dITP/XTP pyrophosphatase	-0.856044	1.8865e-06	6.16137
BW25113_0906	ycaP	UPF0702 family putative inner membrane protein	-1.08854	1.89918e-06	3.33979
BW25113_2065	dcd	2'-deoxycytidine 5'-triphosphate deaminase	0.928819	2.0022e-06	6.88792
BW25113_1833	yebS	inner membrane protein	-0.87647	2.00589e-06	5.12749
BW25113_3399	yrfG	GMP/IMP nucleotidase	-0.970091	2.10863e-06	5.80867
BW25113_3456	livM	leucine/isoleucine/valine transporter subunit	-1.03657	2.11378e-06	3.24213
BW25113_3890	yiiF	putative thymol sensitivity protein, CopG family putative transcriptional regulator	1.2439	2.12255e-06	1.90292
BW25113_2165	psuG	pseudouridine 5'-phosphate glycosidase	1.35209	2.17321e-06	1.44221
BW25113_4629	ptwF	\N	-1.88269	2.24973e-06	0.720077
BW25113_0469	apt	adenine phosphoribosyltransferase	-1.51812	2.27452e-06	7.66822
BW25113_2201	ccmA	heme exporter subunit	1.0098	2.278e-06	4.74694
BW25113_3126	garL	alpha-dehydro-beta-deoxy-D-glucarate aldolase	1.47497	2.37557e-06	5.67551
BW25113_0472	recR	gap repair protein	0.958088	2.43147e-06	7.12445
BW25113_0221	fadE	acyl coenzyme A dehydrogenase	-1.06462	2.44221e-06	5.44121
BW25113_3636	rpmG	50S ribosomal subunit protein L33	1.13656	2.54145e-06	8.56086
BW25113_1000	cbpA	DnaK co-chaperone; curved DNA-binding protein	-0.921555	2.55673e-06	6.08069
BW25113_2903	gcvP	glycine decarboxylase, PLP-dependent, subunit (protein P) of glycine cleavage complex	1.05649	2.56267e-06	9.77402
BW25113_2205	napG	ferredoxin-type protein essential for electron transfer from ubiquinol to periplasmic nitrate reductase (NapAB)	1.41878	2.56436e-06	4.31573
BW25113_1883	cheB	fused chemotaxis regulator: protein-glutamate methylesterase in two-component regulatory system with CheA	-0.977251	2.74932e-06	8.885
BW25113_3754	hsrA	putative multidrug or homocysteine efflux system	-0.911341	2.75949e-06	6.23982
BW25113_2064	asmA	suppressor of OmpF assembly mutants; putative outer membrane protein assembly factor; inner membrane-anchored periplasmic protein	0.981067	2.80167e-06	7.28812
BW25113_2936	loiP	Phe-Phe periplasmic metalloprotease, OM lipoprotein; low salt-inducible; heat shock protein that binds Era	0.832866	2.85145e-06	6.77928
BW25113_1904	yecR	lipoprotein, function unknown	0.993278	2.87445e-06	6.96688
BW25113_0207	dkgB	2,5-diketo-D-gluconate reductase B	-0.906705	2.9245e-06	4.44349
BW25113_1564	relB	Qin prophage; bifunctional antitoxin of the RelE-RelB toxin-antitoxin system/ transcriptional repressor	-1.02821	3.07017e-06	3.88091
BW25113_0451	amtB	ammonium transporter	-1.14687	3.09735e-06	4.83947
BW25113_3944	yijF	DUF1287 family protein	-1.03807	3.34571e-06	2.76781
BW25113_2979	glcD	glycolate oxidase subunit, FAD-linked	-1.42242	3.37986e-06	2.68034
BW25113_3423	glpR	GlpR DNA-binding transcriptional repressor	-1.16831	3.45171e-06	6.3841
BW25113_3506	slp	outer membrane lipoprotein	-1.10818	3.52676e-06	2.5654
BW25113_1587	ynfE	putative selenate reductase, periplasmic	1.06843	3.80648e-06	4.61712
BW25113_4499	yehH	\N	-0.937777	3.82444e-06	3.85457
BW25113_2393	nupC	nucleoside (except guanosine) transporter	0.929876	3.83587e-06	6.55499
BW25113_0760	modF	fused molybdate transporter subunits of ABC superfamily: ATP-binding components	-0.916802	3.94525e-06	7.02421
BW25113_3058	folB	bifunctional dihydroneopterin aldolase/dihydroneopterin triphosphate 2'-epimerase	1.05144	4.09876e-06	3.66081
BW25113_3494	uspB	universal stress (ethanol tolerance) protein B	-1.07161	4.11455e-06	4.41613
BW25113_2132	bglX	beta-D-glucoside glucohydrolase, periplasmic	0.887345	4.22751e-06	7.22875
BW25113_4494	arpB	\N	-1.65371	4.46336e-06	0.79175
BW25113_3451	ugpE	glycerol-3-phosphate transporter subunit	-1.52492	4.54595e-06	1.66978
BW25113_4693	aaaE	\N	-1.45678	4.66725e-06	1.13254
BW25113_0781	moaA	molybdopterin biosynthesis protein A	0.962527	4.67958e-06	8.89004
BW25113_1244	oppB	oligopeptide transporter subunit	1.22528	4.78394e-06	7.35143
BW25113_2767	ygcO	putative 4Fe-4S cluster-containing protein	1.71139	4.83967e-06	0.627029
BW25113_3059	plsY	putative glycerol-3-phosphate acyltransferase	0.914188	4.94927e-06	5.36767
BW25113_2579	grcA	autonomous glycyl radical cofactor	1.12192	5.0928e-06	9.05849
BW25113_3509	hdeB	acid-resistance protein	-1.01205	5.17157e-06	4.13892
BW25113_3863	polA	fused DNA polymerase I 5'->3' polymerase/3'->5' exonuclease/5'->3' exonuclease	0.965408	5.23369e-06	8.4076
BW25113_0245	ykfI	CP4-6 prophage; toxin of the YkfI-YafW toxin-antitoxin system	-1.13394	5.29446e-06	2.59316
BW25113_0713	ybgL	UPF0271 family protein	-0.828607	5.29888e-06	5.31994
BW25113_0579	ybdF	DUF419 family protein	-0.865375	5.37843e-06	4.43844
BW25113_3103	yhaH	DUF805 family inner membrane protein	-0.936902	5.40534e-06	4.64661
BW25113_3174	leuU	\N	0.937523	5.56056e-06	4.4693
BW25113_2964	nupG	nucleoside transporter	0.874889	5.57873e-06	5.78306
BW25113_3642	pyrE	orotate phosphoribosyltransferase	0.975142	5.57873e-06	3.44654
BW25113_1281	pyrF	orotidine-5'-phosphate decarboxylase	0.9853	5.7283e-06	5.38087
BW25113_0861	artM	arginine transporter subunit	-1.01807	5.77412e-06	6.07724
BW25113_0680	glnS	glutamyl-tRNA synthetase	0.986994	5.98647e-06	9.32884
BW25113_2057	wcaC	putative glycosyl transferase	-1.12233	6.01088e-06	2.17296
BW25113_1109	ndh	respiratory NADH dehydrogenase 2/cupric reductase	-1.31139	6.02153e-06	8.5591
BW25113_0098	secA	preprotein translocase subunit, ATPase	-0.946632	6.20022e-06	9.59613
BW25113_3349	slyD	FKBP-type peptidyl prolyl cis-trans isomerase (rotamase)	0.931907	6.28542e-06	9.64024
BW25113_3713	chrR	chromate reductase, Class I, flavoprotein	-0.902088	6.30734e-06	6.15094
BW25113_2217	rcsB	response regulator in two-component regulatory system with RcsC and YojN	-0.963396	6.33723e-06	8.54156
BW25113_3866	yihI	activator of Der GTPase	0.860666	6.49921e-06	5.99958
BW25113_4114	eptA	lipid A phosphoethanolamine transferase	-1.0134	6.74489e-06	3.05384
BW25113_0223	yafJ	putative amidotransfease	-0.870264	6.84152e-06	7.18321
BW25113_3173	yhbX	putative EptAB family phosphoethanolamine transferase, inner membrane protein	-1.02028	6.87337e-06	3.51944
BW25113_2419	yfeK	uncharacterized protein	-1.26688	7.12588e-06	2.33914
BW25113_4150	ampC	penicillin-binding protein; beta-lactamase, intrinsically weak	0.973377	7.31521e-06	4.627
BW25113_4690	eyeA	\N	-1.08987	7.37228e-06	2.22575
BW25113_4130	dtpC	dipeptide and tripeptide permease	-1.01116	7.38406e-06	3.6212
BW25113_0721	sdhC	succinate dehydrogenase, membrane subunit, binds cytochrome b556	1.18717	7.64094e-06	7.59591
BW25113_2757	casD	CRISP RNA (crRNA) containing Cascade antiviral complex protein	-1.09185	7.73234e-06	2.29331
BW25113_0038	caiB	crotonobetainyl CoA:carnitine CoA transferase	-1.01666	7.76742e-06	3.29131
BW25113_2890	lysS	lysine tRNA synthetase, constitutive	0.982996	7.81448e-06	9.47873
BW25113_2786	barA	hybrid sensory histidine kinase, in two-component regulatory system with UvrY	0.855499	8.17366e-06	6.29632
BW25113_4035	malK	fused maltose transport subunit, ATP-binding component of ABC superfamily/regulatory protein	1.42593	8.17366e-06	7.15137
BW25113_3689	yidR	DUF3748 family protein	0.805631	8.18258e-06	5.81818
BW25113_0785	moaE	molybdopterin synthase, large subunit	-0.924558	8.34275e-06	6.9595
BW25113_0171	pyrH	uridylate kinase	0.88989	8.45622e-06	7.71123
BW25113_4475	rtcA	RNA 3'-terminal phosphate cyclase	0.988364	8.69596e-06	4.27418
BW25113_3845	fadA	3-ketoacyl-CoA thiolase (thiolase I)	1.22399	8.89086e-06	4.88775
BW25113_4521	ycgI	\N	-1.47907	8.99792e-06	0.998571
BW25113_1866	aspS	aspartyl-tRNA synthetase	0.967158	9.34817e-06	9.30613
BW25113_2396	alaX	\N	0.998941	9.40833e-06	3.28042
BW25113_4310	nanM	N-acetylneuraminic acid mutarotase	-1.42522	9.84654e-06	3.32578
BW25113_3195	mlaF	ABC transporter maintaining OM lipid asymmetry, ATP-binding protein	-0.854266	9.84654e-06	7.44825
BW25113_0620	citB	response regulator in two-component regulatory system with CitA	1.14188	1.00608e-05	4.90699
BW25113_0634	mrdB	cell wall shape-determining protein	0.876326	1.01938e-05	5.76935
BW25113_3637	rpmB	50S ribosomal subunit protein L28	1.09325	1.02015e-05	10.0352
BW25113_2258	arnF	undecaprenyl phosphate-alpha-L-ara4N exporter; flippase ArnEF subunit	1.03034	1.03602e-05	3.68635
BW25113_4613	dinQ	UV-inducible membrane toxin, DinQ-AgrB type I toxin-antitoxin system	-0.881089	1.04503e-05	6.95085
BW25113_3009	yghB	general envelope maintenance protein; DedA family inner membrane protein	0.871857	1.12536e-05	6.07455
BW25113_1459	yncI	\N	-1.32713	1.14971e-05	1.42695
BW25113_2200	ccmB	heme exporter subunit	0.928732	1.16949e-05	3.17619
BW25113_2985	yghS	putative ATP-binding protein	-1.60226	1.19772e-05	0.415183
BW25113_3457	livH	leucine/isoleucine/valine transporter subunit	-1.17491	1.22001e-05	2.1165
BW25113_3566	xylF	D-xylose transporter subunit	1.20236	1.34756e-05	2.23008
BW25113_1971	yedY	membrane-anchored, periplasmic TMAO, DMSO reductase	-0.980741	1.35351e-05	3.80464
BW25113_1009	rutD	putative aminoacrylate hydrolase, reactive intermediate detoxification	-1.45406	1.39664e-05	0.621014
BW25113_3518	yhjA	putative cytochrome C peroxidase	0.92409	1.40594e-05	5.17264
BW25113_3593	rhsA	Rhs family protein, putative polymorphic toxin; putative polysaccharide synthesis/export protein; putative neighboring cell growth inhibitor	-1.14587	1.40594e-05	1.74788
BW25113_2346	mlaA	ABC transporter maintaining OM lipid asymmetry, OM lipoprotein component	-0.91449	1.43433e-05	7.52198
BW25113_2236	yfaE	ferredoxin involved with ribonucleotide reductase diferric-tyrosyl radical (Y*) cofactor maintenance	-0.834796	1.45338e-05	6.22975
BW25113_3559	glyS	glycine tRNA synthetase, beta subunit	0.964109	1.4664e-05	10.0057
BW25113_1227	narI	nitrate reductase 1, gamma (cytochrome b(NR)) subunit	-0.986868	1.50317e-05	5.91221
BW25113_3556	cspA	RNA chaperone and antiterminator, cold-inducible	0.980456	1.50478e-05	10.9695
BW25113_0485	glsA	glutaminase 1	-1.05959	1.56237e-05	2.0157
BW25113_3107	yhaL	uncharacterized protein	0.914994	1.58715e-05	4.19466
BW25113_1972	yedZ	inner membrane heme subunit for periplasmic YedYZ reductase	-1.05048	1.63255e-05	2.65885
BW25113_4355	tsr	methyl-accepting chemotaxis protein I, serine sensor receptor	1.08095	1.65707e-05	10.9381
BW25113_1308	pspE	thiosulfate:cyanide sulfurtransferase (rhodanese)	1.00175	1.6653e-05	7.24444
BW25113_0422	xseB	exonuclease VII small subunit	-0.800415	1.67205e-05	6.40766
BW25113_4520	ymgF	inner membrane division septum protein	-1.05782	1.70849e-05	1.83789
BW25113_3527	yhjJ	putative periplasmic M16 family chaperone	-0.924328	1.7418e-05	7.49975
BW25113_2007	yeeX	UPF0265 family protein	-0.951072	1.79981e-05	8.52559
BW25113_4280	yjhC	putative oxidoreductase	-1.06276	1.84355e-05	6.12111
BW25113_3703	rpmH	50S ribosomal subunit protein L34	1.1244	1.87936e-05	7.56967
BW25113_0438	clpX	ATPase and specificity subunit of ClpX-ClpP ATP-dependent serine protease	-0.976574	1.90896e-05	9.87054
BW25113_4068	yjcH	DUF485 family inner membrane protein	1.64505	1.93805e-05	1.50071
BW25113_1668	ydhS	putative oxidoreductase	-0.894264	1.99608e-05	3.97013
BW25113_1423	ydcJ	putative metalloenzyme	-0.864319	1.99698e-05	3.89657
BW25113_4336	yjiN	zinc-type alcohol dehydrogenase-like protein	-0.941275	2.07406e-05	3.61623
BW25113_0633	rlpA	septal ring protein, suppressor of prc, minor lipoprotein	0.88917	2.13696e-05	7.25387
BW25113_1791	yeaN	putative transporter	0.934653	2.15332e-05	3.64267
BW25113_3590	selB	selenocysteinyl-tRNA-specific translation factor	0.856165	2.17228e-05	6.72277
BW25113_4317	fimD	fimbrial usher outer membrane porin protein; FimCD chaperone-usher	0.992658	2.23806e-05	3.97066
BW25113_3155	yhbQ	GIY-YIG nuclease superfamily protein	0.910376	2.2738e-05	4.33558
BW25113_4011	yjaA	stress-induced protein	-0.963352	2.28358e-05	2.46178
BW25113_3978	glyT	\N	0.844211	2.32712e-05	6.71238
BW25113_4050	pspG	phage shock protein G	-1.09038	2.3272e-05	2.09058
BW25113_2723	hycC	hydrogenase 3, membrane subunit	-1.27628	2.3272e-05	1.52255
BW25113_3960	argH	argininosuccinate lyase	-0.763481	2.3344e-05	4.99128
BW25113_3739	atpI	ATP synthase, membrane-bound accessory factor	0.933461	2.34163e-05	7.08538
BW25113_3576	yiaL	DUF386 family protein	2.0199	2.35121e-05	-0.189023
BW25113_4415	hokE	toxic polypeptide, small	-1.88994	2.3672e-05	-0.123182
BW25113_3511	hdeD	acid-resistance membrane protein	-1.03257	2.37662e-05	2.88931
BW25113_1738	chbB	N,N'-diacetylchitobiose-specific enzyme IIB component of PTS	0.907299	2.37662e-05	4.06235
BW25113_2809	ygdI	DUF903 family verified lipoprotein	0.878885	2.37662e-05	4.24484
BW25113_4147	efp	polyproline-specific translation elongation factor EF-P	0.946067	2.38442e-05	8.6253
BW25113_0409	secF	SecYEG protein translocase auxillary subunit	0.97528	2.38442e-05	7.91764
BW25113_1655	mepH	murein DD-endopeptidase, space-maker hydrolase	0.772324	2.42823e-05	5.42985
BW25113_1754	ynjB	putative ABC superfamily transporter periplasmic-binding protein	1.00087	2.49184e-05	4.18399
BW25113_0423	thiI	tRNA s(4)U8 sulfurtransferase	0.873387	2.54048e-05	6.87078
BW25113_1427	rimL	ribosomal-protein-L7/L12-serine acetyltransferase	-0.824076	2.56564e-05	4.85182
BW25113_1057	yceJ	putative cytochrome b561	-1.27491	2.57116e-05	1.35826
BW25113_4518	ymdF	KGG family protein	-1.23612	2.64641e-05	2.45983
BW25113_3378	yhfU	DUF2620 family protein	-1.29176	2.74884e-05	1.02701
BW25113_1838	pphA	serine/threonine-specific protein phosphatase 1	-0.961328	2.78912e-05	3.2458
BW25113_2278	nuoL	NADH:ubiquinone oxidoreductase, membrane subunit L	1.10853	2.83189e-05	9.80785
BW25113_4245	pyrB	aspartate carbamoyltransferase, catalytic subunit	0.949443	2.85738e-05	5.36661
BW25113_1493	gadB	glutamate decarboxylase B, PLP-dependent	-1.29197	2.87601e-05	1.6276
BW25113_1828	yebQ	putative transporter	-0.958252	2.89242e-05	3.48351
BW25113_4107	yjdN	metalloprotein superfamily protein	-1.52835	2.98777e-05	1.14335
BW25113_1275	cysB	N-acetylserine-responsive cysteine regulon transcriptional activator; autorepressor	-0.835244	3.1424e-05	7.74734
BW25113_1768	pncA	nicotinamidase/pyrazinamidase	0.797619	3.21308e-05	5.90934
BW25113_0393	rdgC	nucleoid-associated ssDNA and dsDNA binding protein; competitive inhibitor of RecA function	-0.929808	3.22036e-05	6.75724
BW25113_3133	agaV	N-acetylgalactosamine-specific enzyme IIB component of PTS	1.20441	3.23658e-05	1.5134
BW25113_1821	mntP	putative Mn(2+) efflux pump, mntR-regulated	1.09635	3.26045e-05	2.59094
BW25113_0893	serS	seryl-tRNA synthetase, also charges selenocysteinyl-tRNA with serine	0.918593	3.26497e-05	9.71481
BW25113_0880	cspD	inhibitor of DNA replication, cold shock protein homolog	1.09332	3.28015e-05	7.89802
BW25113_2573	rpoE	RNA polymerase sigma E factor	-0.855911	3.294e-05	7.8729
BW25113_4700	sokE	\N	-1.54792	3.31006e-05	0.701158
BW25113_1301	puuB	gamma-glutamylputrescine oxidoreductase	-1.45866	3.36303e-05	1.68683
BW25113_2692	argZ	\N	0.814153	3.52752e-05	6.31153
BW25113_0705	ybfL	\N	-1.97207	3.56806e-05	-0.0782278
BW25113_3799	proM	\N	1.11841	3.60439e-05	2.3398
BW25113_2224	atoB	acetyl-CoA acetyltransferase	-1.01355	3.6406e-05	2.39482
BW25113_0679	nagE	fused N-acetyl glucosamine specific PTS enzyme: IIC, IIB, and IIA components	-0.992648	3.73992e-05	9.57717
BW25113_3068	mug	G/U mismatch-specific DNA glycosylase; xanthine DNA glycosylase	-0.807337	3.79979e-05	5.40894
BW25113_0989	cspH	stress protein, member of the CspA-family	1.31763	3.83019e-05	2.19524
BW25113_2449	yffR	CPZ-55 prophage; uncharacterized protein	-1.10427	3.9309e-05	2.72778
BW25113_3263	yhdU	putative membrane protein	1.63587	3.93145e-05	0.441291
BW25113_4156	yjeM	putative transporter	0.923642	3.97454e-05	3.02485
BW25113_3461	rpoH	RNA polymerase, sigma 32 (sigma H) factor	-0.874264	3.98674e-05	8.7599
BW25113_2112	yehE	DUF2574 family protein	-1.03705	4.06131e-05	2.35015
BW25113_1849	purT	phosphoribosylglycinamide formyltransferase 2	0.893224	4.17388e-05	4.35317
BW25113_3510	hdeA	stress response protein acid-resistance protein	-1.01369	4.18637e-05	5.06495
BW25113_0397	sbcC	exonuclease, dsDNA, ATP-dependent	0.813649	4.19991e-05	6.19235
BW25113_2203	napB	nitrate reductase, small, cytochrome C550 subunit, periplasmic	1.07889	4.23196e-05	2.92648
BW25113_3183	obgE	GTPase involved in cell partioning and DNA repair	1.12328	4.25123e-05	7.04881
BW25113_1178	pliG	periplasmic inhibitor of g-type lysozyme	-0.91392	4.34949e-05	3.75523
BW25113_4419	ldrA	toxic polypeptide, small	-1.19955	4.36997e-05	2.0762
BW25113_0576	pheP	phenylalanine transporter	0.824752	4.39511e-05	4.50756
BW25113_2055	wcaE	putative glycosyl transferase	-1.85391	4.39511e-05	-0.0848575
BW25113_2394	insL1	IS186 transposase	1.23884	4.40161e-05	1.39938
BW25113_4679	yohP	uncharacterized protein	-2.23935	4.46469e-05	-0.640537
BW25113_4134	pheU	\N	-1.15226	4.47372e-05	2.1274
BW25113_1002	agp	glucose-1-phosphatase/inositol phosphatase	0.914111	4.51038e-05	7.23491
BW25113_1225	narH	nitrate reductase 1, beta (Fe-S) subunit	1.43191	4.56657e-05	7.67759
BW25113_1744	astE	succinylglutamate desuccinylase	-1.25404	4.62864e-05	2.37742
BW25113_1737	chbC	N,N'-diacetylchitobiose-specific enzyme IIC component of PTS	0.898122	4.65939e-05	3.38092
BW25113_1586	ynfD	DUF1161 family periplasmic protein	-0.961528	4.82631e-05	3.11167
BW25113_4409	blr	beta-lactam resistance membrane protein; divisome-associated protein	0.826115	4.82722e-05	4.14722
BW25113_0998	torD	TorA-maturation chaperone	-0.862058	4.91387e-05	3.19856
BW25113_2444	yffM	CPZ-55 prophage; uncharacterized protein	-1.45406	4.96897e-05	0.60033
BW25113_1625	cnu	nucleoid-associated oriC-binding protein; H-NS and StpA stabilizing factor	1.11107	5.03453e-05	3.24142
BW25113_0558	ybcV	DLP12 prophage; uncharacterized protein	2.34156	5.05615e-05	-0.785802
BW25113_0157	yadS	UPF0126 family inner membrane protein	-0.74268	5.05652e-05	4.82479
BW25113_0676	nagC	N-acetylglucosamine-inducible nag divergent operon transcriptional repressor	-0.897606	5.06959e-05	8.0398
BW25113_2731	fhlA	formate hydrogenlyase transcriptional activator	-0.808469	5.10706e-05	4.42326
BW25113_4191	ulaR	transcriptional repressor for the L-ascorbate utilization (ula) divergent operon	-0.913736	5.13261e-05	5.98846
BW25113_2313	cvpA	colicin V production membrane protein	0.737493	5.1499e-05	5.01746
BW25113_3977	tyrU	\N	0.87652	5.1499e-05	7.75711
BW25113_4113	basR	response regulator in two-component regulatory system with BasS	0.774422	5.26942e-05	4.71284
BW25113_4522	ymiA	uncharacterized protein	1.01011	5.35938e-05	2.35188
BW25113_3945	gldA	glycerol dehydrogenase, NAD+ dependent; 1,2-propanediol:NAD+ oxidoreductase	0.90525	5.37289e-05	6.259
BW25113_3747	kup	potassium transporter	0.735169	5.39142e-05	5.64007
BW25113_2430	yfeW	penicillin binding protein PBP4B; weak DD-carboxypeptidase activity	0.826816	5.41693e-05	4.40638
BW25113_1801	yeaV	putative transporter	1.11665	5.44198e-05	1.78919
BW25113_0978	cbdA	cytochrome bd-II oxidase, subunit I	-0.858196	5.46294e-05	3.15529
BW25113_2008	yeeA	putative transporter, FUSC family inner membrane protein	-0.774969	5.56602e-05	5.26757
BW25113_1182	hlyE	hemolysin E	-1.37791	5.6242e-05	1.12522
BW25113_1091	fabH	3-oxoacyl-[acyl-carrier-protein] synthase III	0.889528	5.64733e-05	8.8124
BW25113_3751	rbsB	D-ribose transporter subunit	1.08325	5.64733e-05	9.31424
BW25113_2858	ygeN	\N	-1.88544	5.65153e-05	-0.228689
BW25113_1407	ydbD	PF10971 family putative periplasmic methylglyoxal resistance protein	0.94996	5.67531e-05	2.43042
BW25113_0853	ybjN	negative regulator of motility; multicopy suppressor of coaA(Ts)	-0.930659	5.67531e-05	7.08327
BW25113_3202	rpoN	RNA polymerase, sigma 54 (sigma N) factor	-0.839897	5.67531e-05	9.33556
BW25113_3632	waaQ	lipopolysaccharide core biosynthesis protein	-0.826595	5.68456e-05	6.3415
BW25113_4554	yibT	uncharacterized protein	-0.951382	5.72179e-05	4.79828
BW25113_3175	secG	preprotein translocase membrane subunit	0.851108	5.73773e-05	8.36843
BW25113_0471	ybaB	DNA-binding protein, putative nucleoid-associated protein	0.846372	5.90905e-05	7.59322
BW25113_1943	fliK	flagellar hook-length control protein	0.838322	5.92163e-05	8.56659
BW25113_3447	ggt	gamma-glutamyltranspeptidase	-0.819915	5.97271e-05	3.32333
BW25113_2539	hcaF	3-phenylpropionate dioxygenase, small (beta) subunit	-1.01943	6.06822e-05	2.22973
BW25113_4375	prfC	peptide chain release factor RF-3	1.12866	6.13722e-05	7.79076
BW25113_3291	mscL	mechanosensitive channel protein, high conductance	-0.825458	6.18735e-05	5.97919
BW25113_4348	hsdS	specificity determinant for hsdM and hsdR	0.868645	6.26152e-05	4.53453
BW25113_1660	ydhC	putative arabinose efflux transporter	-1.63963	6.3039e-05	5.56377
BW25113_2215	ompC	outer membrane porin protein C	0.901954	6.31246e-05	13.4254
BW25113_3791	wecE	TDP-4-oxo-6-deoxy-D-glucose transaminase	0.754243	6.51892e-05	6.32837
BW25113_3594	yibA	HEAT-domain lethality reduction protein; putative immunity protein for putative polymorphic toxin RhsA	-1.05906	6.59941e-05	2.39462
BW25113_4024	lysC	lysine-sensitive aspartokinase 3	0.75439	6.74885e-05	5.42221
BW25113_0197	metQ	DL-methionine transporter subunit	0.759259	6.97797e-05	7.17496
BW25113_4318	fimF	minor component of type 1 fimbriae	1.02641	6.99728e-05	1.87095
BW25113_1951	rcsA	transcriptional regulator of colanic acid capsular biosynthesis	0.834806	7.18121e-05	4.19628
BW25113_4654	yjdQ	\N	1.56998	7.22672e-05	-0.0253519
BW25113_3548	yhjY	autotransporter beta-domain protein	-0.859784	7.35448e-05	4.52323
BW25113_0878	macA	macrolide transporter subunit, membrane fusion protein (MFP) component	-0.699081	7.37001e-05	5.32004
BW25113_2848	yqeJ	uncharacterized protein	1.61327	7.41182e-05	0.330392
BW25113_2597	raiA	cold shock protein associated with 30S ribosomal subunit	1.09859	7.45189e-05	10.9762
BW25113_4067	actP	acetate transporter	1.3145	7.55361e-05	4.30127
BW25113_3797	hisR	\N	0.791021	7.72103e-05	6.43189
BW25113_4408	csrB	\N	0.907425	7.80873e-05	9.37672
BW25113_2541	hcaB	2,3-dihydroxy-2,3-dihydrophenylpropionate dehydrogenase	-1.14304	7.8626e-05	2.23617
BW25113_2168	fruK	fructose-1-phosphate kinase	-1.03563	7.96379e-05	3.87013
BW25113_0037	caiC	putative crotonobetaine/carnitine-CoA ligase	-0.876438	7.98039e-05	3.74386
BW25113_1701	fadK	short chain acyl-CoA synthetase, anaerobic	-0.901305	8.15074e-05	3.61485
BW25113_0106	hofC	assembly protein in type IV pilin biogenesis, transmembrane protein	-0.876568	8.21751e-05	3.85477
BW25113_0842	mdfA	multidrug efflux system protein	-1.2624	8.48007e-05	4.79847
BW25113_4358	yjjN	L-galactonate oxidoreductase	1.26238	8.56088e-05	1.34678
BW25113_0250	ykfB	CP4-6 prophage; uncharacterized protein	-0.80773	8.6627e-05	7.71846
BW25113_3048	yqiI	fimbrial protein	1.15576	8.67606e-05	2.477
BW25113_0381	ddlA	D-alanine-D-alanine ligase A	0.850427	8.88883e-05	7.49624
BW25113_3474	yhhT	UPF0118 family putative transporter	-0.844656	8.91675e-05	3.71604
BW25113_0778	bioD	dethiobiotin synthetase	-1.34821	8.9202e-05	1.01889
BW25113_2705	srlD	sorbitol-6-phosphate dehydrogenase	-1.15423	9.06791e-05	8.21615
BW25113_4550	arfA	alternate ribosome-rescue factor A	-0.817375	9.15211e-05	3.39007
BW25113_0388	aroL	shikimate kinase II	-0.694916	9.205e-05	6.38324
BW25113_4129	lysU	lysine tRNA synthetase, inducible	-0.834136	9.34045e-05	9.20768
BW25113_3153	yhbO	stress-resistance protein	-1.02857	9.47787e-05	1.98231
BW25113_3148	yraN	UPF0102 family protein	0.849915	9.56483e-05	4.48194
BW25113_1622	malY	bifunctional beta-cystathionase, PLP-dependent/ regulator of maltose regulon	0.726788	9.69555e-05	5.70094
BW25113_2755	ygbT	multifunctional endonuclease Cas1, CRISPR adaptation protein; DNA repair enzyme	-0.833115	9.788e-05	3.32869
BW25113_2571	rseB	anti-sigma E factor, binds RseA	-0.846599	9.788e-05	7.56725
BW25113_2174	lpxT	lipid A 1-diphosphate synthase; undecaprenyl pyrophosphate:lipid A 1-phosphate phosphotransferase	-1.14519	0.000102427	4.78094
BW25113_2714	ascG	asc operon transcriptional repressor; prpBC operon repressor	0.731535	0.000103616	5.28813
BW25113_1357	ydaS	Rac prophage; putative DNA-binding transcriptional regulator	-1.11533	0.000103798	1.4375
BW25113_4553	ysaB	uncharacterized protein	-0.99788	0.000104139	2.25444
BW25113_1448	mnaT	methionine N-acyltransferase; L-amino acid N-acyltransferase	0.754615	0.000108801	5.09755
BW25113_2274	yfbO	uncharacterized protein	-1.27846	0.00011014	1.0991
BW25113_2287	nuoB	NADH:ubiquinone oxidoreductase, chain B	0.81749	0.000111585	9.40337
BW25113_4457	csrC	\N	0.92055	0.000112676	8.69238
BW25113_1263	trpD	fused glutamine amidotransferase (component II) of anthranilate synthase/anthranilate phosphoribosyl transferase	-0.840187	0.000112997	3.1522
BW25113_0410	yajD	HNH nuclease family protein	0.743172	0.000114845	6.1802
BW25113_4492	ydbA	\N	-0.697102	0.000114965	6.25808
BW25113_1006	rutG	pyrimidine permease	-0.803838	0.00011929	3.28039
BW25113_4004	zraR	fused DNA-binding response regulator in two-component regulatory system with ZraS: response regulator/sigma54 interaction protein	0.738198	0.000119793	5.69098
BW25113_0736	ybgC	acyl-CoA thioester hydrolase	-0.800529	0.000119793	5.69635
BW25113_2418	pdxK	pyridoxal-pyridoxamine kinase/hydroxymethylpyrimidine kinase	0.683586	0.000120031	6.03808
BW25113_0887	cydD	fused glutathione, cysteine exporter subunits of ABC superfamily: membrane component/ATP-binding component	0.742663	0.000120233	6.34771
BW25113_0496	ybbP	putative ABC transporter permease	-0.744153	0.000120815	4.67487
BW25113_4320	fimH	minor component of type 1 fimbriae	0.775276	0.000120815	3.64235
BW25113_1284	yciT	global regulator of transcription; DeoR family	0.772499	0.00012085	6.06927
BW25113_1912	pgsA	phosphatidylglycerophosphate synthetase	0.690351	0.000126539	6.71801
BW25113_3481	nikR	transcriptional repressor, Ni-binding	0.813303	0.00012679	3.92396
BW25113_1108	ycfP	putative UPF0227 family esterase	0.81105	0.000127912	7.58721
BW25113_2756	casE	CRISPR RNA precursor cleavage enzyme; CRISP RNA (crRNA) containing Cascade antiviral complex protein	-0.921653	0.000129087	2.60505
BW25113_4697	yrdF	\N	1.15767	0.000130456	1.33092
BW25113_3194	mlaE	ABC transporter maintaining OM lipid asymmetry, inner membrane permease protein	-0.708145	0.000130696	6.76864
BW25113_3386	rpe	D-ribulose-5-phosphate 3-epimerase	0.673767	0.000132826	6.66911
BW25113_0886	cydC	fused glutathione, cysteine exporter subunits of ABC superfamily: membrane component/ATP-binding component	0.76401	0.00013315	6.60647
BW25113_4626	ykfN	\N	-1.04821	0.000135351	1.68008
BW25113_3293	yhdN	DUF1992 family protein	-0.783024	0.000136119	4.21264
BW25113_4514	ybfQ	\N	-2.95272	0.000137402	-1.34931
BW25113_1656	sodB	superoxide dismutase, Fe	0.874995	0.000138203	8.97731
BW25113_4421	ldrB	toxic polypeptide, small	-1.35112	0.000139592	0.440735
BW25113_0632	dacA	D-alanyl-D-alanine carboxypeptidase (penicillin-binding protein 5)	0.76555	0.000141151	7.25226
BW25113_3995	rsd	stationary phase protein, binds sigma 70 RNA polymerase subunit	-0.717936	0.000141408	5.80452
BW25113_0287	yagU	DUF1440 family inner membrane protein	0.680949	0.00014542	5.34466
BW25113_4009	rrlE	\N	0.939367	0.000145564	6.37726
BW25113_0730	mngR	Transcriptional repressor for the mannosyl-D-glycerate catabolic operon	0.82498	0.000148697	4.31303
BW25113_0784	moaD	molybdopterin synthase, small subunit	-0.755677	0.00014893	4.9819
BW25113_0290	ecpD	polymerized tip adhesin of ECP fibers	-0.793385	0.000150722	4.26386
BW25113_2124	yehS	DUF1456 family protein	0.701434	0.000151598	5.94309
BW25113_1037	csgG	curli production assembly/transport outer membrane lipoprotein	-0.901814	0.000151872	2.8375
BW25113_1759	nudG	CTP pyrophosphohydrolase; also hydrolyzes 2-hydroxy-dATP, 8-hydroxy-dGTP, 5-hydroxy-CTP, dCTP and 5-methyl-dCTP	-0.695424	0.000152454	5.40803
BW25113_2633	yfjQ	CP4-57 prophage; uncharacterized protein	-1.13185	0.000152454	1.13769
BW25113_1957	yodC	uncharacterized protein	-0.885009	0.000153078	3.56406
BW25113_3962	sthA	pyridine nucleotide transhydrogenase, soluble	-1.00617	0.000153431	9.81494
BW25113_1872	torZ	trimethylamine N-oxide reductase system III, catalytic subunit	-0.742833	0.000156349	4.19241
BW25113_1831	proQ	RNA chaperone, putative ProP translation regulator	0.918027	0.000156596	8.70754
BW25113_0611	rna	ribonuclease I	0.690241	0.000163039	6.28924
BW25113_3515	gadW	transcriptional activator of gadA and gadBC; repressor of gadX	-0.943127	0.000164383	2.4971
BW25113_4477	dgoA	2-oxo-3-deoxygalactonate 6-phosphate aldolase	1.18088	0.000165947	0.959158
BW25113_2866	xdhA	xanthine dehydrogenase, molybdenum binding subunit	0.77798	0.000171719	4.45555
BW25113_0305	rclR	reactive chlorine species (RCS)-specific activator of the rcl genes	0.877273	0.000173693	2.26647
BW25113_1323	tyrR	aromatic amino acid biosynthesis and transport regulon transcriptional regulator; autorepressor; ATPase; phosphatase	0.815628	0.000179545	7.67884
BW25113_0798	ybiA	DUF1768 family protein	0.745297	0.000180262	4.38218
BW25113_3084	rlmG	23S rRNA m(2)G1835 methyltransferase, SAM-dependent	0.73094	0.000180428	4.59574
BW25113_2758	casC	CRISP RNA (crRNA) containing Cascade antiviral complex protein	-0.878806	0.000181932	2.69933
BW25113_2623	yfjH	CP4-57 prophage; uncharacterized protein	0.876632	0.000183676	2.95131
BW25113_0253	ykfA	CP4-6 prophage; putative GTP-binding protein	-0.75224	0.000183742	4.41512
BW25113_1885	tap	methyl-accepting protein IV	-0.80613	0.000184707	11.0021
BW25113_3679	yidK	putative transporter	-1.01284	0.000184842	2.05411
BW25113_1379	hslJ	heat-inducible lipoprotein involved in novobiocin resistance	0.672665	0.000186458	5.55478
BW25113_2927	epd	D-erythrose 4-phosphate dehydrogenase	-0.862056	0.000186548	9.2374
BW25113_3950	frwB	putative enzyme IIB component of PTS	1.14074	0.00018955	1.49059
BW25113_4356	yjjL	L-galactonate transporter	0.902044	0.000189955	8.21827
BW25113_3132	kbaZ	tagatose 6-phosphate aldolase 1, kbaZ subunit	0.860207	0.000191731	2.84218
BW25113_2832	ygdQ	UPF0053 family inner membrane protein	-1.06208	0.00019562	4.82648
BW25113_2122	yehQ	\N	-0.798372	0.000195884	3.34754
BW25113_2670	alaE	alanine exporter, alanine-inducible, stress-responsive	-0.7992	0.00019778	5.4655
BW25113_1558	cspF	Qin prophage; cold shock protein	0.991263	0.000204939	4.32046
BW25113_4141	yjeH	putative transporter	-0.789615	0.000208046	4.42895
BW25113_0497	rhsD	Rhs family putative polymorphic toxin	-0.804952	0.000212966	3.30077
BW25113_0189	rof	modulator of Rho-dependent transcription termination	-0.816772	0.000212966	5.42451
BW25113_2085	yegR	uncharacterized protein	-1.484	0.000213857	0.52606
BW25113_2244	yfaD	transposase_31 family protein	0.80259	0.000218836	3.36461
BW25113_3805	hemC	hydroxymethylbilane synthase	0.788329	0.000221733	7.32383
BW25113_1769	ydjE	putative transporter	0.965846	0.000222271	2.37691
BW25113_2622	intA	CP4-57 prophage; integrase	0.666151	0.000223484	6.30865
BW25113_4373	rimI	ribosomal-protein-S18-alanine N-acetyltransferase	-0.799696	0.00022569	4.8146
BW25113_3838	tatB	TatABCE protein translocation system subunit	0.807527	0.000232216	7.79595
BW25113_0693	speF	ornithine decarboxylase isozyme, inducible	-0.903645	0.000233855	2.80182
BW25113_3468	yhhN	TMEM86 family putative inner membrane protein	-0.800663	0.000234237	5.29487
BW25113_2509	xseA	exonuclease VII, large subunit	-0.734403	0.000234942	6.82412
BW25113_0630	lipB	octanoyltransferase; octanoyl-[ACP]:protein N-octanoyltransferase	-0.679195	0.000235678	5.88424
BW25113_3023	ygiV	transcriptional repressor for mcbR biofilm gene	-0.8441	0.000235678	3.5282
BW25113_1120	cobB	deacetylase of acs and cheY, chemotaxis regulator	0.734829	0.000236876	6.44088
BW25113_1190	dadX	alanine racemase, catabolic, PLP-binding	0.871898	0.000236992	7.78326
BW25113_2508	guaB	IMP dehydrogenase	1.38585	0.000236993	8.42158
BW25113_2992	hybE	hydrogenase 2-specific chaperone	0.847484	0.000237732	4.37504
BW25113_2476	purC	phosphoribosylaminoimidazole-succinocarboxamide synthetase	0.714698	0.000240209	6.02071
BW25113_1144	ymfJ	e14 prophage; uncharacterized protein	-0.927131	0.000241734	2.46582
BW25113_2226	yfaQ	tandem DUF2300 domain protein, putative host defense protein	-0.806524	0.000242905	3.40082
BW25113_0602	ybdN	PAPS reductase-like domain protein	-0.899171	0.000246575	2.13975
BW25113_3208	mtgA	biosynthetic peptidoglycan transglycosylase	-0.714174	0.000253793	6.08251
BW25113_4552	yrhC	\N	-1.55714	0.000255215	0.0174956
BW25113_2518	ndk	multifunctional nucleoside diphosphate kinase and apyrimidinic endonuclease and 3'-phosphodiesterase	1.09312	0.000256652	6.53754
BW25113_3292	zntR	zntA gene transcriptional activator	-0.734195	0.000257453	4.50912
BW25113_3507	dctR	LuxR family putative transcriptional regulator	-1.65538	0.000262199	-0.0730287
BW25113_2301	yfcF	glutathione S-transferase	-0.776267	0.000269282	4.5952
BW25113_1926	fliT	putative flagellar synthesis and assembly chaperone	-0.802715	0.000270342	9.00078
BW25113_0391	yaiE	UPF0345 family protein	-0.716716	0.000271674	6.43455
BW25113_4176	yjeT	DUF2065 family protein	-1.16037	0.000272657	3.09754
BW25113_0315	yahA	c-di-GMP-specific phosphodiesterase	1.103	0.000276082	2.9503
BW25113_1991	cobT	nicotinate-nucleotide--dimethylbenzimidazole phosphoribosyltransferase	-0.679074	0.000278344	6.02839
BW25113_1300	puuC	gamma-glutamyl-gamma-aminobutyraldehyde dehydrogenase; succinate semialdehyde dehydrogenase	-1.19603	0.000279929	2.1961
BW25113_1567	intK	\N	-0.819718	0.000280096	3.10696
BW25113_2400	gltX	glutamyl-tRNA synthetase	0.795248	0.000281715	9.00168
BW25113_2482	hyfB	hydrogenase 4, membrane subunit	-0.987302	0.000282268	2.14812
BW25113_2725	hycA	regulator of the transcriptional regulator FhlA	-1.74173	0.000283804	-0.354025
BW25113_0499	rhsH	\N	-1.1545	0.000285817	1.2371
BW25113_2163	yeiL	putative transcriptional regulator	1.27965	0.000288681	0.483233
BW25113_2946	rsmE	16S rRNA m(3)U1498 methyltransferase, SAM-dependent	-0.664776	0.000289674	6.1436
BW25113_4178	nsrR	nitric oxide-sensitive repressor for NO regulon	0.66924	0.000290304	6.15723
BW25113_3638	yicR	UPF0758 family protein	0.671313	0.000292934	5.54349
BW25113_1194	ycgR	flagellar velocity braking protein, c-di-GMP-regulated	-0.743607	0.000296333	8.2298
BW25113_4470	yhaM	putative L-serine dehydratase alpha chain	-0.82851	0.000307333	4.75331
BW25113_0969	tusE	mnm(5)-s(2)U34-tRNA 2-thiolation sulfurtransferase	-0.92259	0.000308157	5.06341
BW25113_4638	ttcC	\N	1.40117	0.000312444	0.609711
BW25113_3585	yiaU	putative DNA-binding transcriptional regulator	-0.775617	0.000313734	4.40721
BW25113_0407	yajC	SecYEG protein translocase auxillary subunit	0.75145	0.000314099	7.31418
BW25113_1435	ydcP	putative peptidase	0.741126	0.0003159	6.00834
BW25113_1090	plsX	putative phosphate acyltransferase	0.776789	0.000317276	8.91697
BW25113_0177	bamA	BamABCDE complex OM biogenesis outer membrane pore-forming assembly factor	0.799333	0.000317276	9.88237
BW25113_1288	fabI	enoyl-[acyl-carrier-protein] reductase, NADH-dependent	0.759695	0.000317276	9.63943
BW25113_1047	opgC	osmoregulated periplasmic glucan succinylation membrane protein	-0.92602	0.000322352	4.54341
BW25113_0825	fsaA	fructose-6-phosphate aldolase 1	0.770321	0.000333526	4.6224
BW25113_2158	yeiH	UPF0324 family inner membrane protein	-0.746309	0.000333526	4.99764
BW25113_2452	eutH	ethanolamine transporter	-1.01224	0.000335779	1.68527
BW25113_2695	serV	\N	0.712718	0.000339849	5.70416
BW25113_3437	gntK	gluconate kinase 2	0.979635	0.000340636	2.17044
BW25113_4148	sugE	multidrug efflux system protein	-0.70115	0.000343222	5.02284
BW25113_2364	dsdC	dsd operon activator; autorepressor	0.846809	0.000346929	3.05957
BW25113_1424	opgD	osmoregulated periplasmic glucan (OPG) biosynthesis periplasmic protein	0.720272	0.000347609	6.71818
BW25113_0806	mcbA	colanic acid mucoidy stimulation protein	-1.09878	0.000347609	1.8286
BW25113_4199	yjfY	YhcN family protein, periplasmic	-1.59432	0.000349011	-0.0115334
BW25113_4119	melA	alpha-galactosidase, NAD(P)-binding	0.815235	0.000354331	3.93252
BW25113_4587	insN	\N	-0.699681	0.000356203	4.69877
BW25113_3836	tatA	TatABCE protein translocation system subunit	0.784692	0.000371001	7.6004
BW25113_4406	yaeP	UPF0253 family protein	-0.750235	0.000374184	5.78402
BW25113_2774	ygcW	putative dehydrogenase	1.46417	0.000379813	0.0284837
BW25113_4542	yohO	putative membrane protein	-3.94369	0.00038154	-1.85229
BW25113_1011	rutB	ureidoacrylate amidohydrolase	-1.36548	0.000383868	0.903123
BW25113_2685	emrA	multidrug efflux system	0.755779	0.000383868	4.98427
BW25113_3040	zupT	zinc transporter	0.668395	0.000386503	6.08461
BW25113_2325	yfcL	uncharacterized protein	0.79695	0.000390476	5.25601
BW25113_3886	yihY	BrkB family putative transporter, inner membrane protein	0.640561	0.000394392	5.76788
BW25113_2315	folC	bifunctional folylpolyglutamate synthase/ dihydrofolate synthase	0.772832	0.000399109	6.40598
BW25113_2802	fucI	L-fucose isomerase	0.881042	0.000405758	5.63146
BW25113_3010	yqhC	transcriptional activator of yqhD	-0.791746	0.000405758	4.50962
BW25113_2118	yehI	DUF4132 domain-containing protein	-0.704025	0.00040814	3.97477
BW25113_0464	acrR	transcriptional repressor	0.638136	0.00040842	5.21128
BW25113_3002	yqhA	UPF0114 family putative inner membrane protein	0.710443	0.0004115	5.60032
BW25113_1454	yncG	glutathione S-transferase homolog	-1.04147	0.000413657	1.30443
BW25113_3385	gph	phosphoglycolate phosphatase	0.701152	0.000418423	6.53371
BW25113_1942	fliJ	flagellar protein	0.706945	0.0004221	6.94756
BW25113_2697	alaS	alanyl-tRNA synthetase	0.861056	0.000422861	10.0549
BW25113_3707	tnaC	tryptophanase leader peptide	0.875846	0.000427747	7.25282
BW25113_2517	rlmN	dual specificity 23S rRNA m(2)A2503, tRNA m(2)A37 methyltransferase, SAM-dependent	0.880989	0.000431264	6.96259
BW25113_0860	artJ	arginine binding protein, periplasmic	-0.991245	0.00044062	3.81904
BW25113_0421	ispA	geranyltranstransferase	-0.764461	0.000453543	7.81735
BW25113_0402	proY	proline-specific permease	-1.01812	0.000456834	6.26504
BW25113_2691	argQ	\N	0.752886	0.000458306	5.3028
BW25113_0244	thrW	\N	-0.673177	0.000463354	5.12398
BW25113_0910	cmk	cytidylate kinase	-0.820612	0.00046453	7.97511
BW25113_1453	ansP	L-asparagine transporter	-0.70475	0.000469484	4.20933
BW25113_4498	gatR	\N	1.04048	0.0004725	6.19369
BW25113_1550	gnsB	Qin prophage; multicopy suppressor of secG(Cs) and fabA6(Ts)	-0.779936	0.000474684	5.91595
BW25113_2928	yggC	putative PanK family P-loop kinase	-0.643586	0.000478073	5.2119
BW25113_1505	ydeT	\N	-1.68602	0.000481345	-0.305052
BW25113_2535	csiE	stationary phase inducible protein	0.790882	0.000484142	4.50474
BW25113_0148	hrpB	putative ATP-dependent helicase	-0.657368	0.000484142	6.85496
BW25113_0345	lacI	DNA-binding transcriptional repressor	-0.660622	0.000484142	5.8592
BW25113_3849	trkH	potassium transporter	-0.647557	0.000488259	6.71932
BW25113_0726	sucA	2-oxoglutarate decarboxylase, thiamine triphosphate-binding	0.920361	0.000503635	12.1213
BW25113_3684	yidP	UTRA domain-containing GntR family putative transcriptional regulator	0.82875	0.000503791	2.33246
BW25113_0924	mukB	chromosome condensin MukBEF, ATPase and DNA-binding subunit	0.771295	0.000508464	9.37026
BW25113_0278	yagL	CP4-6 prophage; DNA-binding protein	-0.933507	0.000511407	1.79792
BW25113_4360	yjjA	putative DUF2501 family periplasmic protein	-0.671823	0.000519627	5.74642
BW25113_0889	lrp	leucine-responsive global transcriptional regulator	-0.74973	0.000522565	8.03013
BW25113_1815	yoaD	putative membrane-anchored cyclic-di-GMP phosphodiesterase, regulator of cellulose production	-0.716345	0.000524241	3.48765
BW25113_1506	yneL	\N	-1.48396	0.000526685	0.054115
BW25113_3611	yibN	putative rhodanese-related sulfurtransferase	0.808805	0.000531018	7.24663
BW25113_0097	secM	regulator of secA translation	-0.737851	0.000546348	7.43075
BW25113_1022	pgaC	biofilm PGA synthase PgaCD, catalytic subunit; poly-beta-1,6-N-acetyl-D-glucosamine synthase; c-di-GMP-stimulated activity and dimerization	-1.14542	0.000546706	1.24066
BW25113_2771	ygcS	putative transporter	-1.10735	0.000547572	0.759676
BW25113_0613	citG	2-(5''-triphosphoribosyl)-3'-dephosphocoenzyme-A synthase	-1.04953	0.000548771	0.905481
BW25113_4307	yjhQ	putative acetyltransferase	0.905681	0.00055023	2.4944
BW25113_2273	yfbN	uncharacterized protein	-1.41002	0.000564586	0.361154
BW25113_3050	yqiJ	DUF1449 family inner membrane protein	0.850782	0.000564606	2.42818
BW25113_0991	ymcE	cold shock gene	1.28626	0.000574791	1.70827
BW25113_0235	ykfJ	\N	-2.01512	0.000576705	-0.674711
BW25113_4019	metH	homocysteine-N5-methyltetrahydrofolate transmethylase, B12-dependent	0.730966	0.000577735	7.71689
BW25113_2110	yehC	putative periplasmic pilin chaperone	2.19264	0.000582428	-1.22289
BW25113_1982	amn	AMP nucleosidase	-0.690645	0.000593261	7.19108
BW25113_1827	kdgR	KDG regulon transcriptional repressor	0.693898	0.000596552	7.26003
BW25113_3666	uhpT	hexose phosphate transporter	-0.714682	0.000613638	7.7919
BW25113_4533	ynfO	uncharacterized protein, Qin prophage	2.50989	0.000613798	-1.63478
BW25113_3567	xylG	fused D-xylose transporter subunits of ABC superfamily: ATP-binding components	-0.72097	0.000616771	4.0986
BW25113_0704	ybfC	putative periplasmic protein	-1.41737	0.000619128	0.289392
BW25113_3266	acrF	multidrug efflux system protein	-0.656604	0.000628418	4.35082
BW25113_3497	rsmJ	16S rRNA m(2)G1516 methyltransferase, SAM-dependent	-0.869041	0.000633002	5.15505
BW25113_2369	evgA	response regulator in two-component regulatory system with EvgS	0.637765	0.000641517	5.52725
BW25113_3284	smg	DUF494 family putative periplasmic protein	0.738239	0.000643724	7.75541
BW25113_2144	sanA	vancomycin high temperature exclusion protein, DUF218 superfamily protein	0.6469	0.000648394	4.011
BW25113_4472	yhdP	DUF3971-AsmA2 domains protein	0.727571	0.000655651	7.33441
BW25113_2545	yphC	putative Zn-dependent NAD(P)-binding oxidoreductase	-0.782439	0.000664128	3.27355
BW25113_3209	elbB	isoprenoid biosynthesis protein with amidotransferase-like domain	-0.687446	0.000665394	6.0505
BW25113_3046	yqiG	\N	-0.840062	0.000669028	2.94696
BW25113_4600	ydfJ	\N	-1.09472	0.000670274	1.16354
BW25113_4041	plsB	glycerol-3-phosphate O-acyltransferase	0.709389	0.000692556	8.2856
BW25113_3574	yiaJ	transcriptional repressor of yiaK-S operon	-0.682102	0.000699568	4.73326
BW25113_2442	intZ	CPZ-55 prophage; putative phage integrase	0.669868	0.000699568	5.84312
BW25113_2114	metG	methionyl-tRNA synthetase	0.730205	0.000707044	7.94768
BW25113_3922	yiiS	UPF0381 family protein	-0.709104	0.000712651	4.74703
BW25113_3972	murB	UDP-N-acetylenolpyruvoylglucosamine reductase, FAD-binding	-0.683766	0.000712651	6.84355
BW25113_0900	ycaN	LysR family putative transcriptional regulator	0.891129	0.000712651	2.50277
BW25113_2870	ygeW	putative carbamoyltransferase	0.856589	0.000712651	2.00102
BW25113_1619	hdhA	7-alpha-hydroxysteroid dehydrogenase, NAD-dependent	-0.727202	0.000712651	4.88608
BW25113_1878	flhE	proton seal during flagellar secretion	0.623768	0.000717499	5.89129
BW25113_4556	glvG	\N	-0.824945	0.000718726	2.32325
BW25113_0977	hyaF	protein involved in nickel incorporation into hydrogenase-1 proteins	-0.894208	0.000719415	1.76243
BW25113_2270	yfbK	Von Willebrand factor domain putative lipoprotein	-0.730499	0.000723571	3.02179
BW25113_2917	scpA	methylmalonyl-CoA mutase	-0.711307	0.000726742	3.62027
BW25113_2230	yfaA	DUF2138 family protein, putative host defense protein	-0.698812	0.000732547	3.754
BW25113_2352	gtrS	serotype-specific glucosyl transferase, CPS-53 (KpLE1) prophage	1.00951	0.00073651	5.72713
BW25113_0714	nei	endonuclease VIII/ 5-formyluracil/5-hydroxymethyluracil DNA glycosylase	-0.647543	0.000741636	5.00311
BW25113_4431	rprA	\N	-1.43386	0.00075488	0.0822305
BW25113_2049	cpsB	mannose-1-phosphate guanyltransferase	-0.862652	0.000766761	2.00191
BW25113_1035	ycdY	redox enzyme maturation protein (REMP) chaperone for YcdX	-0.688507	0.000772397	6.78008
BW25113_3075	ebgR	transcriptional repressor	0.614821	0.000774843	5.77002
BW25113_1220	ychO	putative invasin	0.702987	0.00078683	4.61355
BW25113_4642	yoeD	\N	-0.945616	0.000797488	1.29311
BW25113_3177	folP	7,8-dihydropteroate synthase	-0.715318	0.000807984	6.03644
BW25113_2785	rlmD	23S rRNA m(5)U1939 methyltransferase, SAM-dependent	0.58114	0.000807984	6.54309
BW25113_1651	gloA	glyoxalase I, Ni-dependent	-0.67607	0.000808467	7.04186
BW25113_3344	tusC	mnm(5)-s(2)U34-tRNA synthesis 2-thiolation protein	-0.680884	0.000809887	4.44633
BW25113_1522	yneF	putative membrane-bound diguanylate cyclase	-0.673327	0.000810792	4.55613
BW25113_3970	rrlB	\N	0.980904	0.000815173	5.23933
BW25113_1295	ymjA	DUF2543 family protein	-0.849288	0.000816831	3.64007
BW25113_2289	lrhA	transcriptional repressor of flagellar, motility and chemotaxis genes	0.747882	0.000834224	7.52991
BW25113_0700	rhsC	Rhs family putative polymorphic toxin	-0.670049	0.000853911	4.18806
BW25113_0203	alaV	\N	1.3018	0.000864298	2.98975
BW25113_0076	leuO	global transcription factor	0.829572	0.000864824	2.07196
BW25113_3149	diaA	DnaA initiator-associating factor for replication initiation	0.607705	0.000889352	5.5091
BW25113_0966	hspQ	heat shock protein involved in degradation of mutant DnaA; hemimethylated oriC DNA-binding protein	-0.714005	0.000909084	6.46713
BW25113_1394	paaG	1,2-epoxyphenylacetyl-CoA isomerase, oxepin-CoA-forming	-1.15532	0.000915954	1.00296
BW25113_2637	yfjT	CP4-57 prophage; putative periplasmic protein	-0.690074	0.000917378	3.45291
BW25113_3106	yhaK	redox-sensitive bicupin	-0.753745	0.000937256	3.01359
BW25113_3214	gltF	periplasmic protein	0.748052	0.000947828	3.30376
BW25113_0212	gloB	hydroxyacylglutathione hydrolase	-0.627221	0.000947828	5.31085
BW25113_3379	php	phosphotriesterase homology protein	-0.813124	0.000956985	1.94329
BW25113_2347	yfdC	putative inner membrane protein	-0.827685	0.000985945	2.57751
BW25113_4298	yjhH	putative lyase/synthase	0.758743	0.00099854	3.3973
BW25113_4322	uxuA	mannonate hydrolase	0.636987	0.00101394	6.85543
BW25113_4136	dsbD	fused thiol:disulfide interchange protein: activator of DsbC/conserved protein	-0.669967	0.0010277	6.36292
BW25113_3376	yhfS	FNR-regulated pyridoxal phosphate-dependent aminotransferase family protein	-0.852148	0.00103199	2.75818
BW25113_1541	ydfZ	selenoprotein, function unknown	0.761145	0.00103597	3.26175
BW25113_0330	prpR	propionate catabolism operon regulatory protein	-0.87614	0.00103597	2.07783
BW25113_4306	yjhP	putative methyltransferase	0.840489	0.00103864	2.70428
BW25113_4558	yifL	putative lipoprotein	0.632074	0.00105729	6.10283
BW25113_4125	dcuS	sensory histidine kinase in two-component regulatory system with DcuR, regulator of anaerobic fumarate respiration	0.621809	0.00109218	5.98749
BW25113_1143	ymfI	e14 prophage; uncharacterized protein	-0.74473	0.00110488	3.58734
BW25113_1008	rutE	putative malonic semialdehyde reductase	-0.991672	0.00110591	1.16643
BW25113_4014	aceB	malate synthase A	-0.802584	0.00111872	8.08356
BW25113_2781	mazG	nucleoside triphosphate pyrophosphohydrolase	-0.584989	0.00111898	5.74276
BW25113_2040	rfbD	dTDP-4-dehydrorhamnose reductase subunit, NAD(P)-binding, of dTDP-L-rhamnose synthase	0.752422	0.0011222	7.11652
BW25113_3170	rimP	ribosome maturation factor for 30S subunits	0.676226	0.00113238	6.81872
BW25113_2825	ppdB	putative prepilin peptidase-dependent protein	0.801142	0.00115155	2.14495
BW25113_1765	ydjA	putative oxidoreductase	-0.631802	0.00115506	6.9395
BW25113_3247	rng	ribonuclease G	0.67161	0.00116059	7.30143
BW25113_3804	hemD	uroporphyrinogen III synthase	0.61072	0.00116731	6.68518
BW25113_1062	pyrC	dihydro-orotase	0.854393	0.00116947	6.43945
BW25113_1743	spy	periplasmic ATP-independent protein refolding chaperone, stress-induced	-0.679243	0.00117302	3.64906
BW25113_3624	waaZ	lipopolysaccharide core biosynthesis protein	-0.734109	0.00118441	4.56925
BW25113_0459	maa	maltose O-acetyltransferase	-0.692949	0.00120565	5.60619
BW25113_0868	ybjS	putative NAD(P)H-dependent oxidoreductase with NAD(P)-binding Rossmann-fold domain	-0.664053	0.00120636	5.51255
BW25113_1760	ynjH	DUF1496 family protein	-0.622108	0.00120847	5.60513
BW25113_1153	ymfQ	prohage e14 tail protein homolog	-2.11464	0.00121051	-1.39616
BW25113_0462	acrB	multidrug efflux system protein	-0.817493	0.00121326	9.65858
BW25113_0226	dinJ	antitoxin of YafQ-DinJ toxin-antitoxin system	-0.690953	0.00121701	4.78712
BW25113_0338	cynR	transcriptional activator of cyn operon; autorepressor	0.7406	0.0012216	2.84134
BW25113_0577	ybdG	mechanosensitive channel protein, miniconductance	-0.683429	0.00122208	5.81842
BW25113_3659	setC	putative arabinose efflux transporter	-1.08179	0.00123667	0.896564
BW25113_3796	argX	\N	0.681966	0.00124918	5.03271
BW25113_2693	argY	\N	0.592136	0.00125162	6.42616
BW25113_1168	ycgG	putative membrane-anchored cyclic-di-GMP phosphodiesterase	-0.897121	0.00126107	1.4434
BW25113_1808	yoaA	putative ATP-dependent helicase, DinG family	-0.735364	0.00127073	6.39327
BW25113_0222	gmhA	D-sedoheptulose 7-phosphate isomerase	-0.700817	0.00128734	7.6919
BW25113_1968	yedV	putative sensory kinase in two-component regulatory system with YedW	-0.653858	0.0013205	4.08513
BW25113_4365	yjjQ	putative transcriptional regulator	-2.20995	0.00133169	-1.30243
BW25113_3066	dnaG	DNA primase	-0.756808	0.00133895	7.73446
BW25113_2602	yfiL	lipoprotein	-0.836725	0.00134179	2.10041
BW25113_1690	ydiM	MFS superfamily sugar transport 1 family protein	1.44238	0.0013559	-0.0210616
BW25113_4469	ygiQ	Radical SAM superfamily protein	0.744692	0.00140743	6.23794
BW25113_3964	yijD	DUF1422 family inner membrane protein	0.611803	0.00141195	6.98412
BW25113_3454	livF	leucine/isoleucine/valine transporter subunit	-0.68202	0.00141778	2.86666
BW25113_0792	ybhR	inner membrane putative ABC superfamily transporter permease	0.61828	0.00148802	4.01703
BW25113_4337	mdtM	multidrug efflux system protein	0.713953	0.00150356	3.39991
BW25113_3394	hofN	DNA catabolic putative fimbrial assembly protein	1.1323	0.00150356	0.423471
BW25113_3721	bglB	cryptic phospho-beta-glucosidase B	0.82405	0.00152022	2.5727
BW25113_0435	bolA	stationary-phase morphogene, transcriptional repressor for mreB; also regulator for dacA, dacC, and ampC	-0.707917	0.00152545	6.29242
BW25113_3871	typA	GTP-binding protein	0.846946	0.00153566	9.96843
BW25113_4380	yjjI	DUF3029 family protein, putative glycine radical enzyme	0.716344	0.001541	7.56853
BW25113_3901	rhaM	L-rhamnose mutarotase	1.29946	0.00157902	0.154548
BW25113_0437	clpP	proteolytic subunit of ClpA-ClpP and ClpX-ClpP ATP-dependent serine proteases	-0.702687	0.00157902	8.88426
BW25113_3358	yhfK	putative transporter, FUSC superfamily inner membrane protein, tandem domains	0.606948	0.00160483	7.17529
BW25113_0964	yccT	UPF0319 family protein	-0.873576	0.00160483	2.38151
BW25113_3186	rplU	50S ribosomal subunit protein L21	0.739016	0.00162307	10.0039
BW25113_1396	paaI	hydroxyphenylacetyl-CoA thioesterase	-1.10139	0.00163068	1.0032
BW25113_0529	folD	bifunctional 5,10-methylene-tetrahydrofolate dehydrogenase/ 5,10-methylene-tetrahydrofolate cyclohydrolase	0.570725	0.00163236	6.78577
BW25113_3154	yhbP	UPF0306 family protein	0.742499	0.00163305	3.19626
BW25113_2872	ygeY	putative peptidase	-0.710768	0.00163615	2.52345
BW25113_1658	purR	transcriptional repressor, hypoxanthine-binding	0.700921	0.00164064	6.5773
BW25113_2694	argV	\N	0.606124	0.00165168	6.73138
BW25113_0657	lnt	apolipoprotein N-acyltransferase	-0.739233	0.00166202	6.59011
BW25113_4374	yjjG	dUMP phosphatase	-0.741491	0.00167489	5.3162
BW25113_2459	eutT	cobalamin adenosyltransferase involved in ethanolamine utilization	1.19465	0.00168367	0.518201
BW25113_0122	yacC	PulS_OutS family protein	0.621276	0.0016863	5.1259
BW25113_3446	yrhB	stable heat shock chaperone	-1.37439	0.00170186	0.036076
BW25113_2120	yehM	uncharacterized protein	-0.751601	0.00170186	2.32837
BW25113_0737	tolQ	membrane spanning protein in TolA-TolQ-TolR complex	-0.782837	0.00174516	6.32439
BW25113_3711	yidZ	putative DNA-binding transcriptional regulator	-0.594546	0.00175307	5.20824
BW25113_2136	yohD	DedA family inner membrane protein	-0.651511	0.00175307	4.69925
BW25113_2629	yfjM	CP4-57 prophage; uncharacterized protein	0.966755	0.00176137	1.49227
BW25113_4048	yjbM	uncharacterized protein	-1.54401	0.00176804	-0.238039
BW25113_3867	hemN	coproporphyrinogen III oxidase, SAM and NAD(P)H dependent, oxygen-independent	0.665582	0.00178668	7.50422
BW25113_3560	glyQ	glycine tRNA synthetase, alpha subunit	0.703093	0.00178682	8.99655
BW25113_1283	osmB	lipoprotein	-0.994572	0.0017926	3.25611
BW25113_1736	chbA	N,N'-diacetylchitobiose-specific enzyme IIA component of PTS	0.872539	0.00180145	2.52651
BW25113_2223	atoE	short chain fatty acid transporter	-0.921744	0.0018193	1.46821
BW25113_2403	valY	\N	0.861227	0.00182126	1.74128
BW25113_4595	yciY	uncharacterized protein	-0.609244	0.00184083	5.60041
BW25113_4000	hupA	HU, DNA-binding transcriptional regulator, alpha subunit	0.646428	0.00184083	9.17003
BW25113_4678	yoeI	uncharacterized protein	0.881841	0.00187297	3.5027
BW25113_4117	adiA	arginine decarboxylase	0.605289	0.00191855	4.45785
BW25113_2277	nuoM	NADH:ubiquinone oxidoreductase, membrane subunit M	0.856201	0.00191895	9.29055
BW25113_2071	yegJ	uncharacterized protein	-1.35514	0.00193151	0.189226
BW25113_2194	ccmH	heme lyase, CcmH subunit	-0.627741	0.00193151	4.8104
BW25113_3193	mlaD	ABC transporter maintaining OM lipid asymmetry, anchored periplasmic binding protein	-0.604315	0.00194198	6.11093
BW25113_1095	fabF	3-oxoacyl-[acyl-carrier-protein] synthase II	0.674639	0.00197379	10.1174
BW25113_3187	ispB	octaprenyl diphosphate synthase	0.629944	0.00197847	7.84426
BW25113_1478	adhP	ethanol-active dehydrogenase/acetaldehyde-active reductase	-0.688294	0.00198889	4.56477
BW25113_2779	eno	enolase	0.699325	0.00201172	11.4443
BW25113_1762	ynjI	inner membrane protein	-0.743275	0.00202765	3.95836
BW25113_4676	yoaK	inner membrane-associated protein	1.01741	0.00202765	1.59901
BW25113_3938	metJ	transcriptional repressor, S-adenosylmethionine-binding	0.571622	0.00203395	6.36824
BW25113_4436	sibA	\N	1.27481	0.0020388	0.42663
BW25113_1365	ynaK	Rac prophage; conserved protein	-1.47949	0.00204031	0.12427
BW25113_4438	cyaR	\N	0.752949	0.00207127	2.97779
BW25113_3057	bacA	undecaprenyl pyrophosphate phosphatase	0.567213	0.00213143	5.74412
BW25113_3384	trpS	tryptophanyl-tRNA synthetase	0.630403	0.00214409	7.8118
BW25113_0815	ybiP	putative EptAB family phosphoethanolamine transferase, inner membrane protein	-1.08338	0.00214789	5.4807
BW25113_0225	yafQ	translation inhibitor toxin of toxin-antitoxin pair YafQ/DinJ	-0.646224	0.00215327	4.55746
BW25113_1544	ydfK	cold shock protein, function unknown, Qin prophage	1.723	0.00217247	-0.165837
BW25113_2935	tktA	transketolase 1, thiamine triphosphate-binding	0.683651	0.00218828	10.6447
BW25113_1479	maeA	malate dehydrogenase, (decarboxylating, NAD-requiring) (malic enzyme)	0.624337	0.00219421	8.56626
BW25113_2321	flk	putative flagella assembly protein	-0.654853	0.00219421	5.51741
BW25113_1397	paaJ	3-oxoadipyl-CoA/3-oxo-5,6-dehydrosuberyl-CoA thiolase	-0.693909	0.00219795	4.36848
BW25113_0703	rhsO	\N	-0.909231	0.00223702	1.31194
BW25113_3610	grxC	glutaredoxin 3	0.599666	0.00227182	7.05537
BW25113_4456	glmZ	\N	0.76418	0.00231875	7.88723
BW25113_4538	yoeF	\N	-0.707555	0.002372	3.25243
BW25113_4460	araH	fused L-arabinose transporter subunits of ABC superfamily: membrane components	-0.682573	0.00241169	4.01842
BW25113_1985	yeeO	putative multdrug exporter, MATE family	-0.59829	0.00241804	4.05015
BW25113_1119	nagK	N-acetyl-D-glucosamine kinase	0.611476	0.00242363	6.52367
BW25113_3162	deaD	ATP-dependent RNA helicase	0.79254	0.00243896	8.14708
BW25113_1161	ycgX	DUF1398 family protein	-0.886458	0.00248051	1.8481
BW25113_3491	yhiM	acid resistance protein, inner membrane	-0.734995	0.00249202	2.07977
BW25113_0616	citE	citrate lyase, citryl-ACP lyase (beta) subunit	0.921788	0.00249202	1.26707
BW25113_0260	mmuP	CP4-6 prophage; putative S-methylmethionine transporter	-0.776103	0.00250577	2.27767
BW25113_0780	ybhK	putative NAD(P)-binding transferase	-0.562616	0.00250618	6.42627
BW25113_3905	rhaS	transcriptional activator of rhaBAD and rhaT	-0.695965	0.00256051	2.89979
BW25113_4391	yjjK	putative transporter subunit of ABC superfamily: ATP-binding component	0.704429	0.00258074	8.579
BW25113_3416	malQ	4-alpha-glucanotransferase (amylomaltase)	0.67889	0.00260391	6.47381
BW25113_1241	adhE	fused acetaldehyde-CoA dehydrogenase/iron-dependent alcohol dehydrogenase/pyruvate-formate lyase deactivase	-0.676361	0.00261888	11.148
BW25113_3413	gntX	DNA catabolic protein	-0.576113	0.0026213	5.63876
BW25113_0363	yaiP	putative family 2 glycosyltransferase	-0.910913	0.0026223	1.17828
BW25113_1663	mdtK	multidrug efflux system transporter	0.647537	0.00264514	5.54388
BW25113_2288	nuoA	NADH:ubiquinone oxidoreductase, membrane subunit A	0.638384	0.00266894	8.03285
BW25113_2495	yfgD	putative oxidoreductase	-0.583001	0.00271042	6.8956
BW25113_1255	yciC	UPF0259 family inner membrane protein	0.572043	0.00275788	5.39082
BW25113_2083	yegZ	\N	-1.06202	0.00276777	0.537677
BW25113_0665	glnV	\N	0.543342	0.00279986	5.3453
BW25113_2663	gabP	gamma-aminobutyrate transporter	-0.803354	0.0028165	1.7403
BW25113_2589	rrlG	\N	0.931901	0.00284005	4.67289
BW25113_0442	ybaV	putative competence-suppressing periplasmic helix-hairpin-helix DNA-binding protein	-0.774292	0.00284886	3.76629
BW25113_1251	yciI	putative DGPF domain-containing enzyme	-1.07499	0.00289341	4.68944
BW25113_4319	fimG	minor component of type 1 fimbriae	0.794843	0.00294704	2.05604
BW25113_4265	idnT	L-idonate and D-gluconate transporter	0.615796	0.0029894	3.51768
BW25113_3961	oxyR	oxidative and nitrosative stress transcriptional regulator	0.663308	0.00301171	7.52979
BW25113_3602	yibL	ribosome-associated DUF2810 family protein	0.517759	0.00301408	6.01217
BW25113_1975	serU	\N	-1.09288	0.0030245	2.22579
BW25113_0654	gltJ	glutamate, aspartate ABC transporter permease subunit	-0.592039	0.0030245	5.09424
BW25113_3906	rhaR	transcriptional activator of rhaSR	0.669829	0.00303628	3.1526
BW25113_2754	ygbF	CRISPR adaptation ssRNA endonuclease	-0.690833	0.00303628	2.04321
BW25113_3859	srkA	stress response kinase A; MazF antagonist; Thr/Ser kinase involved in Cpx stress response	-0.723562	0.00306202	6.94752
BW25113_0230	lafU	\N	-0.892682	0.00306467	1.20736
BW25113_3973	birA	bifunctional biotin-[acetylCoA carboxylase] holoenzyme synthetase/ DNA-binding transcriptional repressor, bio-5'-AMP-binding	-0.558875	0.00306675	6.1995
BW25113_2050	wcaI	putative glycosyl transferase	-0.856065	0.00307253	1.23604
BW25113_2294	yfbU	UPF0304 family protein	0.60494	0.00309736	6.57457
BW25113_2988	gss	fused glutathionylspermidine amidase/glutathionylspermidine synthetase	-0.625215	0.00318994	7.55684
BW25113_3907	rhaT	L-rhamnose:proton symporter	-0.678952	0.00319378	2.55575
BW25113_3848	yigZ	UPF0029 family protein	-0.571363	0.00320681	6.28847
BW25113_0770	ybhI	putative transporter	-1.0604	0.00327588	0.654704
BW25113_1208	ispE	4-diphosphocytidyl-2-C-methylerythritol kinase	0.655455	0.00327897	7.392
BW25113_1291	sapD	antimicrobial peptide transport ABC system ATP-binding protein	0.557666	0.00336092	5.75119
[truncated: 2,378 more rows]

## Sheet: Table S2
Table S2: differential gene expression table of control compared to H2O2 60 min after H2O2
Gene_id	Gene_name	Gene_description	logFC	PValue	logCPM
BW25113_1223	narK	nitrate/nitrite transporter	-5.76433	7.22586e-37	9.85659
BW25113_1224	narG	nitrate reductase 1, alpha subunit	-5.57769	1.84535e-32	11.5495
BW25113_2616	recN	recombination and repair protein	-4.10815	7.02207e-28	9.04681
BW25113_4693	aaaE	\N	-3.88869	1.96388e-26	4.327
BW25113_1225	narH	nitrate reductase 1, beta (Fe-S) subunit	-4.96646	1.12564e-23	9.56203
BW25113_1226	narJ	molybdenum-cofactor-assembly chaperone subunit (delta subunit) of nitrate reductase 1	-4.76745	2.69242e-23	7.72884
BW25113_1797	yeaR	DUF1971 family protein, nitrate-inducible	-4.64803	3.05248e-23	2.29752
BW25113_1061	dinI	DNA damage-inducible protein I	-3.73219	3.05248e-23	6.68857
BW25113_4618	tisB	toxic membrane persister formation peptide, LexA-regulated	-3.90107	2.84281e-22	7.79577
BW25113_1227	narI	nitrate reductase 1, gamma (cytochrome b(NR)) subunit	-4.64713	1.11466e-21	7.93202
BW25113_1183	umuD	DNA polymerase V, subunit D	-3.00543	1.11466e-21	3.55328
BW25113_1148	ymfM	e14 prophage; uncharacterized protein	-3.65996	5.22125e-21	3.07943
BW25113_0973	hyaB	hydrogenase 1, large subunit	3.19653	2.6442e-20	3.87871
BW25113_1144	ymfJ	e14 prophage; uncharacterized protein	-3.08684	4.2463e-20	4.85757
BW25113_1151	beeE	\N	-4.08131	1.66403e-19	1.65395
BW25113_1848	yebG	DNA damage-inducible protein regulated by LexA	-3.0332	8.28491e-19	7.10798
BW25113_4692	oweE	\N	-4.37424	1.34558e-18	1.32913
BW25113_2208	napF	ferredoxin-type protein, role in electron transfer to periplasmic nitrate reductase NapA	-3.5	1.97144e-18	6.88874
BW25113_1184	umuC	DNA polymerase V, subunit C	-2.68397	3.06841e-18	4.70272
BW25113_1590	ynfH	oxidoreductase, membrane subunit	3.60003	5.54624e-18	6.79623
BW25113_0958	sulA	SOS cell division inhibitor	-2.97473	2.3229e-16	8.04164
BW25113_3477	nikB	nickel transporter subunit	-3.09491	2.48697e-16	5.17358
BW25113_1152	jayE	\N	-3.62265	2.89776e-16	1.83471
BW25113_2207	napD	assembly protein for periplasmic nitrate reductase	-3.57011	3.11342e-16	5.08011
BW25113_1589	ynfG	oxidoreductase, Fe-S subunit	4.34069	3.56114e-16	5.672
BW25113_3645	dinD	DNA damage-inducible protein	-2.84318	2.29912e-15	6.96115
BW25113_3476	nikA	nickel-binding, heme-binding periplasmic protein	-3.15441	8.67706e-15	7.26324
BW25113_2699	recA	DNA recombination and repair protein; ssDNA-dependent ATPase; synaptase; ssDNA and dsDNA binding protein forming filaments; ATP-dependent homologous DNA strand exchanger; recombinase A; LexA autocleavage cofactor	-2.85775	4.05891e-14	10.9729
BW25113_2879	ssnA	putative chlorohydrolase/aminohydrolase	2.95148	4.96713e-14	3.26299
BW25113_2870	ygeW	putative carbamoyltransferase	2.85102	9.44647e-14	4.69016
BW25113_4131	cadA	lysine decarboxylase, acid-inducible	3.73183	1.56471e-13	6.29461
BW25113_2698	recX	regulatory protein for RecA	-2.44047	3.71205e-13	3.37803
BW25113_1140	intE	e14 prophage; putative integrase	-2.45513	4.77727e-13	4.79901
BW25113_1222	narX	sensory histidine kinase in two-component regulatory system with NarL	-2.43461	8.58349e-13	6.7758
BW25113_1147	ymfL	e14 prophage; putative DNA-binding transcriptional regulator	-2.24077	9.5793e-13	3.66313
BW25113_3478	nikC	nickel transporter subunit	-2.42172	9.81397e-13	4.39089
BW25113_1728	ydjM	inner membrane protein regulated by LexA	-1.93997	3.2887e-12	4.09027
BW25113_1796	yoaG	uncharacterized protein	-3.07442	4.09541e-12	1.33376
BW25113_1671	ydhX	putative 4Fe-4S ferridoxin-type protein; FNR, Nar, NarP-regulated protein; putative subunit of YdhYVWXUT oxidoreductase complex	2.65632	6.24114e-12	4.12816
BW25113_3113	tdcF	putative reactive intermediate deaminase	2.85561	1.22534e-11	6.70656
BW25113_1141	xisE	e14 prophage; putative excisionase	-2.23459	2.96987e-11	2.76894
BW25113_0972	hyaA	hydrogenase 1, small subunit	3.00505	3.36565e-11	3.48062
BW25113_3509	hdeB	acid-resistance protein	2.81166	4.06159e-11	4.06094
BW25113_4291	fecA	ferric citrate outer membrane transporter	-2.52903	5.01011e-11	5.01167
BW25113_0231	dinB	DNA polymerase IV	-2.20937	6.59785e-11	6.27865
BW25113_0974	hyaC	hydrogenase 1, b-type cytochrome subunit	2.70416	6.95899e-11	2.2605
BW25113_1146	croE	e14 prophage; putative DNA-binding transcriptional regulator	-2.18387	1.00014e-10	2.81604
BW25113_1800	dmlA	D-malate oxidase, NAD-dependent; putative tartrate dehydrogenase	2.8788	1.1108e-10	5.54306
BW25113_4330	yjiH	nucleoside recognition pore and gate family putative inner membrane transporter	2.85322	1.27765e-10	3.50526
BW25113_1588	ynfF	S-and N-oxide reductase, A subunit, periplasmic	4.00098	1.35021e-10	8.12369
BW25113_2080	yegP	UPF0339 family protein	2.76251	1.37032e-10	4.65314
BW25113_1440	ydcS	polyhydroxybutyrate (PHB) synthase, ABC transporter periplasmic binding protein homolog	2.74071	1.90297e-10	6.70126
BW25113_0897	ycaC	putative isochorismatase family hydrolase	2.5598	2.33751e-10	5.51095
BW25113_4044	dinF	oxidative stress resistance protein; putative MATE family efflux pump; UV and mitomycin C inducible protein	-2.13651	3.33287e-10	5.42961
BW25113_3510	hdeA	stress response protein acid-resistance protein	2.38571	7.40648e-10	5.06408
BW25113_4132	cadB	putative lysine/cadaverine transporter	4.26303	8.13505e-10	5.25075
BW25113_1188	ycgB	SpoVR family stationary phase protein	2.58912	8.19384e-10	6.79561
BW25113_2871	ygeX	2,3-diaminopropionate ammonia lyase, PLP-dependent	2.10537	1.01184e-09	3.68541
BW25113_4471	tdcG	L-serine dehydratase 3, anaerobic	3.01292	1.03892e-09	6.63814
BW25113_1221	narL	response regulator in two-component regulatory system with NarX (or NarQ)	-2.08627	1.44812e-09	6.99401
BW25113_1150	ymfR	e14 prophage; uncharacterized protein	-4.64742	1.44812e-09	-0.625571
BW25113_1256	ompW	outer membrane protein W	3.70702	2.5624e-09	11.6197
BW25113_1783	yeaG	protein kinase, endogenous substrate unidentified; autokinase	2.48114	4.08193e-09	7.81097
BW25113_2097	fbaB	fructose-bisphosphate aldolase class I	2.42344	4.08193e-09	6.85782
BW25113_2872	ygeY	putative peptidase	2.06706	4.41264e-09	3.91621
BW25113_1784	yeaH	UPF0229 family protein	2.56024	4.41264e-09	5.09668
BW25113_1195	ymgE	UPF0410 family putative inner membrane protein	2.56117	4.75248e-09	3.10067
BW25113_1953	yodD	uncharacterized protein	2.41167	5.30896e-09	4.27383
BW25113_1441	ydcT	putative spermidine/putrescine transporter subunit	2.65313	7.45442e-09	4.74675
BW25113_3114	tdcE	pyruvate formate-lyase 4/2-ketobutyrate formate-lyase	2.84592	7.45442e-09	8.74565
BW25113_2880	ygfM	putative oxidoreductase	1.94523	1.01083e-08	2.64554
BW25113_1955	yedP	putative mannosyl-3-phosphoglycerate phosphatase	1.85204	1.13677e-08	4.60423
BW25113_3908	sodA	superoxide dismutase, Mn	-2.50332	1.37909e-08	7.39185
BW25113_1474	fdnG	formate dehydrogenase-N, alpha subunit, nitrate-inducible	-2.67609	1.65562e-08	9.20591
BW25113_1732	katE	catalase HPII, heme d-containing	2.11427	1.92147e-08	5.77258
BW25113_1197	treA	periplasmic trehalase	2.09685	2.58254e-08	5.4037
BW25113_1670	ydhU	putative cytochrome b subunit of YdhYVWXUT oxidoreductase complex	2.34903	3.23114e-08	3.85241
BW25113_2206	napA	nitrate reductase, periplasmic, large subunit	-2.59291	3.50507e-08	9.28408
BW25113_1669	ydhT	FNR, Nar, NarP-regulated protein; putative subunit of YdhYVWXUT oxidoreductase complex	2.01887	4.20434e-08	3.59504
BW25113_3588	aldB	aldehyde dehydrogenase B	2.49545	4.49795e-08	6.25766
BW25113_0789	clsB	cardiolipin synthase 2	1.98897	6.98305e-08	2.95372
BW25113_3365	nirB	nitrite reductase, large subunit, NAD(P)H-binding	-3.4241	7.58794e-08	9.95725
BW25113_0329	yahO	periplasmic protein, function unknown, YhcN family	2.24791	8.22595e-08	5.80374
BW25113_2672	ygaM	DUF883 family protein, putative membrane-anchored ribosome-binding protein	2.08334	1.99254e-07	5.62527
BW25113_0871	poxB	pyruvate dehydrogenase (pyruvate oxidase), thiamine triphosphate-binding, FAD-binding	2.10687	2.17657e-07	5.95613
BW25113_1003	yccJ	uncharacterized protein	2.02617	2.4437e-07	7.36888
BW25113_1051	msyB	multicopy suppressor of secY and secA	1.99809	3.6974e-07	5.49328
BW25113_2878	ygfK	putative Fe-S subunit oxidoreductase subunit	2.02419	6.3919e-07	5.87926
BW25113_3367	nirC	nitrite transporter	-2.32562	6.5565e-07	3.90639
BW25113_0161	degP	serine endoprotease (protease Do), membrane-associated	2.32379	7.99608e-07	7.94008
BW25113_4043	lexA	transcriptional repressor of SOS regulon	-1.84589	9.37644e-07	8.72211
BW25113_1443	ydcV	putative spermidine/putrescine transporter subunit	2.37789	9.83408e-07	3.64903
BW25113_0906	ycaP	UPF0702 family putative inner membrane protein	1.62092	1.03415e-06	3.81659
BW25113_2465	tktB	transketolase 2, thiamine triphosphate-binding	1.86002	1.06198e-06	6.50107
BW25113_1050	yceK	outer membrane integrity lipoprotein	2.04558	1.07439e-06	4.33428
BW25113_4290	fecB	iron-dicitrate transporter subunit	-1.72873	1.11997e-06	3.46626
BW25113_1724	ydiZ	uncharacterized protein	1.61312	1.11997e-06	4.16143
BW25113_2266	elaB	DUF883 family protein, putative membrane-anchored ribosome-binding protein	2.02366	1.12593e-06	6.94974
BW25113_0485	glsA	glutaminase 1	1.97263	1.14654e-06	2.36594
BW25113_1153	ymfQ	prohage e14 tail protein homolog	-2.55024	1.23007e-06	0.416883
BW25113_0873	hcp	hybrid-cluster [4Fe-2S-2O] protein in anaerobic terminal reductases	-3.84483	1.23719e-06	8.13179
BW25113_1182	hlyE	hemolysin E	1.95872	1.2599e-06	2.08982
BW25113_2665	ygaU	uncharacterized protein	2.10751	1.89387e-06	5.74431
BW25113_1259	yciG	KGG family protein	3.23742	1.89387e-06	0.0425815
BW25113_1423	ydcJ	putative metalloenzyme	2.08289	1.91126e-06	6.14254
BW25113_0581	ybdK	weak gamma-glutamyl:cysteine ligase	1.89754	2.00444e-06	5.51464
BW25113_2135	yohC	Yip1 family inner membrane protein	2.01309	2.10044e-06	2.95392
BW25113_2302	yfcG	GSH-dependent disulfide bond oxidoreductase	1.8244	2.22743e-06	3.57317
BW25113_2009	sbmC	DNA gyrase inhibitor	-1.76058	2.33862e-06	8.04961
BW25113_3506	slp	outer membrane lipoprotein	1.87385	2.37213e-06	2.95257
BW25113_3494	uspB	universal stress (ethanol tolerance) protein B	2.03951	2.60903e-06	5.98823
BW25113_3447	ggt	gamma-glutamyltranspeptidase	1.57672	3.11131e-06	4.50891
BW25113_0953	rmf	ribosome modulation factor	2.06121	4.11085e-06	8.16613
BW25113_3278	rrsD	\N	2.63873	4.11085e-06	5.39548
BW25113_1954	dsrA	\N	2.39265	4.9238e-06	1.26096
BW25113_3336	bfr	bacterioferritin, iron storage and detoxification protein	2.04331	4.95635e-06	7.55115
BW25113_1847	yebF	extracellular Colicin M immunity family protein	-1.7686	4.95635e-06	7.0338
BW25113_0977	hyaF	protein involved in nickel incorporation into hydrogenase-1 proteins	1.56592	4.97633e-06	2.37305
BW25113_1444	patD	gamma-aminobutyraldehyde dehydrogenase	1.92968	5.21206e-06	6.03111
BW25113_3115	tdcD	propionate kinase/acetate kinase C, anaerobic	2.81679	5.31098e-06	7.64992
BW25113_0330	prpR	propionate catabolism operon regulatory protein	2.4538	5.60117e-06	3.97975
BW25113_1897	otsB	trehalose-6-phosphate phosphatase, biosynthetic	1.45092	5.78852e-06	4.06138
BW25113_1739	osmE	osmotically-inducible lipoprotein	2.05022	5.94689e-06	7.45017
BW25113_1517	lsrF	putative autoinducer-2 (AI-2) aldolase	1.66068	6.02735e-06	3.89806
BW25113_3361	fic	stationary-phase adenosine monophosphate-protein transferase domain protein	1.65621	7.52806e-06	4.69397
BW25113_2888	uacT	uric acid permease	1.79083	7.54525e-06	1.72284
BW25113_4658	yghX	\N	1.56115	8.52169e-06	3.63667
BW25113_0707	ybgA	DUF1722 family protein	1.61893	8.88211e-06	3.13727
BW25113_4127	yjdJ	putative acyl-CoA transferase	1.49285	9.02939e-06	3.85289
BW25113_3555	yiaG	HTH_CROC1 family putative transcriptional regulator	1.9023	9.3116e-06	4.99477
BW25113_2659	csiD	carbon starvation protein	3.70636	9.49891e-06	6.50717
BW25113_2131	osmF	putative ABC superfamily transporter periplasmic-binding protein	1.76026	9.56305e-06	4.6208
BW25113_1004	wrbA	NAD(P)H:quinone oxidoreductase	1.85157	9.56305e-06	8.2621
BW25113_1632	rsxE	SoxR iron-sulfur cluster reduction factor component; electron transport inner membrane NADH-quinone reductase	-1.39988	1.07508e-05	3.96981
BW25113_1475	fdnH	formate dehydrogenase-N, Fe-S (beta) subunit, nitrate-inducible	-1.9715	1.08405e-05	6.74441
BW25113_1516	lsrB	autoinducer 2-binding protein	1.86671	1.08405e-05	4.06087
BW25113_1258	yciF	putative rubrerythrin/ferritin-like metal-binding protein	1.86965	1.1747e-05	1.32838
BW25113_2086	yegS	phosphatidylglycerol kinase, metal-dependent	1.6476	1.1747e-05	3.76053
BW25113_0509	glxR	tartronate semialdehyde reductase, NADH-dependent	2.75618	1.19185e-05	2.59256
BW25113_3453	ugpB	glycerol-3-phosphate transporter subunit	3.20681	1.19644e-05	6.12069
BW25113_1672	ydhW	FNR, Nar, NarP-regulated protein; putative subunit of YdhYVWXUT oxidoreductase complex	2.42694	1.25974e-05	4.79132
BW25113_4227	ytfQ	galactofuranose binding proteint: periplasmic-binding component of ABC superfamily	2.00301	1.26074e-05	6.10902
BW25113_0812	dps	Fe-binding and storage protein; stress-inducible DNA-binding protetin	1.82771	1.27325e-05	9.27687
BW25113_3055	ygiM	SH3 domain protein	1.74634	1.27325e-05	4.96244
BW25113_1442	ydcU	putative spermidine/putrescine transporter subunit	1.82434	1.42212e-05	3.61387
BW25113_0865	ybjP	lipoprotein	1.75081	1.44187e-05	6.60543
BW25113_4376	osmY	periplasmic protein	2.07887	1.51412e-05	7.20377
BW25113_0905	ycaO	ribosomal protein S12 methylthiotransferase accessory factor	-1.75743	1.58313e-05	6.31945
BW25113_1285	gmr	cyclic-di-GMP phosphodiesterase; csgD regulator; modulator of Rnase II stability	1.71127	1.61496e-05	5.81826
BW25113_3006	exbB	membrane spanning protein in TonB-ExbB-ExbD complex	-1.70344	1.66921e-05	5.3907
BW25113_1684	sufA	Fe-S cluster assembly protein	1.98846	1.85122e-05	3.28211
BW25113_1774	ydjJ	putative Zn-dependent NAD(P)-binding oxidoreductase	1.4887	2.02524e-05	2.61186
BW25113_3024	ygiW	hydrogen peroxide and cadmium resistance periplasmic protein; stress-induced OB-fold protein	1.67868	2.05738e-05	5.41047
BW25113_2881	xdhD	putative hypoxanthine oxidase, molybdopterin-binding/Fe-S binding	1.59145	2.06414e-05	5.17641
BW25113_4568	ytjA	uncharacterized protein	2.02145	2.10313e-05	5.5761
BW25113_2797	sdaB	L-serine dehydratase 2	-1.79728	2.10412e-05	9.3174
BW25113_1428	ydcK	uncharacterized protein	1.63398	2.10412e-05	4.29641
BW25113_2572	rseA	anti-sigma factor	1.78253	2.14554e-05	8.19544
BW25113_2543	yphA	DoxX family inner membrane protein	1.63414	2.51251e-05	3.74319
BW25113_2591	rrsG	\N	3.28036	2.70861e-05	6.67368
BW25113_1668	ydhS	putative oxidoreductase	1.52503	2.71529e-05	4.72024
BW25113_3758	rrlC	\N	3.4714	2.724e-05	7.96405
BW25113_1660	ydhC	putative arabinose efflux transporter	1.29119	2.78701e-05	4.35249
BW25113_2660	lhgO	L-2-hydroxyglutarate oxidase	3.21835	2.86315e-05	5.64453
BW25113_0058	rluA	dual specificity 23S rRNA pseudouridine(746), tRNA pseudouridine(32) synthase, SAM-dependent	-1.4769	3.06238e-05	5.30746
BW25113_1020	phoH	ATP-binding protein; putative PhoH family P-loop ATPase	3.54741	3.13136e-05	6.07708
BW25113_2666	yqaE	cyaR sRNA-regulated protein	2.16551	3.23783e-05	3.0537
BW25113_1519	tam	trans-aconitate methyltransferase	1.60446	3.33226e-05	4.61866
BW25113_2169	fruB	fused fructose-specific PTS enzymes: IIA component/HPr component	-1.4762	3.48239e-05	4.63219
BW25113_3239	yhcO	putative barnase inhibitor	1.82856	3.51768e-05	3.08135
BW25113_0060	polB	DNA polymerase II	-1.49827	3.53679e-05	6.56826
BW25113_1482	osmC	lipoyl-dependent Cys-based peroxidase, hydroperoxide resistance; salt-shock inducible membrane protein; peroxiredoxin	1.67197	3.58383e-05	5.89167
BW25113_1196	ycgY	uncharacterized protein	2.02298	3.58429e-05	0.902576
BW25113_1631	rsxG	SoxR iron-sulfur cluster reduction factor component; putative membrane protein of electron transport complex	-1.62797	3.60981e-05	4.38623
BW25113_3408	feoA	ferrous iron transporter, protein A	-1.45434	3.60981e-05	4.22989
BW25113_1480	sra	stationary-phase-induced ribosome-associated protein	1.82565	3.60981e-05	6.24849
BW25113_4244	pyrI	aspartate carbamoyltransferase, regulatory subunit	2.10559	3.7263e-05	6.10013
BW25113_3543	dppB	dipeptide/heme transporter	2.38188	3.99444e-05	5.53575
BW25113_1492	gadC	glutamate:gamma-aminobutyric acid antiporter	1.53238	4.32936e-05	3.11754
BW25113_3756	rrsC	\N	2.19887	4.57228e-05	6.06866
BW25113_1896	otsA	trehalose-6-phosphate synthase	1.59073	4.57516e-05	5.5598
BW25113_1476	fdnI	formate dehydrogenase-N, cytochrome B556 (gamma) subunit, nitrate-inducible	-1.68323	4.5908e-05	6.24043
BW25113_1630	rsxD	SoxR iron-sulfur cluster reduction factor component; putative membrane protein of electron transport complex	-1.3905	4.67382e-05	4.33423
BW25113_4329	yjiG	SpmB family inner membrane protein	1.61567	4.67382e-05	3.14119
BW25113_0803	ybiI	DksA-type zinc finger protein	1.65205	4.67382e-05	2.81692
BW25113_3832	rmuC	DNA recombination protein	-1.58336	4.67382e-05	7.51903
BW25113_2732	ygbA	uncharacterized protein	-2.02281	4.67636e-05	3.88713
BW25113_4209	ytfE	iron-sulfur cluster repair protein RIC	-2.49617	4.71264e-05	6.43576
BW25113_4187	aidB	DNA alkylation damage repair protein; flavin-containing DNA binding protein, weak isovaleryl CoA dehydrogenase	1.66507	4.76684e-05	4.70566
BW25113_2130	yehY	inner membrane putative ABC superfamily transporter permease	1.53424	4.88778e-05	2.73419
BW25113_0032	carA	carbamoyl phosphate synthetase small subunit, glutamine amidotransferase	2.40539	4.91535e-05	7.02256
BW25113_3518	yhjA	putative cytochrome C peroxidase	1.81994	4.96968e-05	6.46326
BW25113_2008	yeeA	putative transporter, FUSC family inner membrane protein	-1.4392	5.21867e-05	6.1024
BW25113_1683	sufB	component of SufBCD Fe-S cluster assembly scaffold	1.51611	5.2961e-05	4.94291
BW25113_4289	fecC	iron-dicitrate transporter subunit	-1.92026	5.2961e-05	1.86144
BW25113_4704	arrS	\N	2.62017	5.31718e-05	0.866045
BW25113_3366	nirD	nitrite reductase, NAD(P)H-binding, small subunit	-2.72083	5.43586e-05	5.45713
BW25113_3479	nikD	nickel transporter subunit	-1.59788	5.49493e-05	4.75973
BW25113_4245	pyrB	aspartate carbamoyltransferase, catalytic subunit	2.51882	5.57064e-05	7.61189
BW25113_3854	rrlA	\N	3.56202	5.57463e-05	7.40327
BW25113_3851	rrsA	\N	2.21776	5.70168e-05	5.79042
BW25113_1341	ydaM	diguanylate cyclase, csgD regulator	1.51182	5.84157e-05	4.87508
BW25113_1681	sufD	component of SufBCD Fe-S cluster assembly scaffold	1.3032	6.01504e-05	3.92091
BW25113_2127	mlrA	transcriptional activator of csgD and csgBA	1.43026	6.53476e-05	3.68246
BW25113_3687	ibpA	heat shock chaperone	3.22955	6.99001e-05	7.70047
BW25113_0325	yahK	aldehyde reductase, NADPH-dependent, Zn-containing, broad specificity	1.48201	7.12673e-05	5.31883
BW25113_0034	caiF	cai operon transcriptional activator	1.63342	7.22289e-05	5.42142
BW25113_4149	blc	outer membrane lipoprotein (lipocalin), cell division and growth function	1.5454	7.67462e-05	5.29665
BW25113_3548	yhjY	autotransporter beta-domain protein	1.37085	7.94782e-05	5.12389
BW25113_3073	patA	putrescine:2-oxoglutaric acid aminotransferase, PLP-dependent	1.54035	8.41106e-05	4.70654
BW25113_0992	yccM	putative 4Fe-4S membrane protein	-1.77225	8.65062e-05	5.65705
BW25113_1591	dmsD	twin-argninine leader-binding protein for DmsA and TorA	1.54162	8.84863e-05	5.51463
BW25113_0304	rclA	reactive chlorine stress species (RCS) resistance protein; pyridine nucleotide-dependent disulfide oxidoreductase family	1.46413	8.97594e-05	3.73719
BW25113_0504	allS	allD operon transcriptional activator	1.44554	8.97594e-05	3.99924
BW25113_2347	yfdC	putative inner membrane protein	1.40079	8.97594e-05	3.3846
BW25113_1493	gadB	glutamate decarboxylase B, PLP-dependent	1.66747	9.17558e-05	1.71817
BW25113_3686	ibpB	heat shock chaperone	3.47547	9.43466e-05	6.2933
BW25113_2205	napG	ferredoxin-type protein essential for electron transfer from ubiquinol to periplasmic nitrate reductase (NapAB)	-2.03459	9.833e-05	5.81743
BW25113_0656	insH1	IS5 transposase and trans-activator	-2.12177	0.000100388	-0.253675
BW25113_0201	rrsH	\N	4.40899	0.000106204	6.17132
BW25113_3855	rrfA	\N	1.97378	0.000110662	4.7889
BW25113_3542	dppC	dipeptide/heme transporter	2.33675	0.000122733	4.44047
BW25113_1810	yoaC	DUF1889 family protein	1.36637	0.000131038	4.67344
BW25113_3480	nikE	nickel transporter subunit	-1.46581	0.000131038	4.49948
BW25113_0507	gcl	glyoxylate carboligase	2.23424	0.000135638	3.82156
BW25113_1990	ldtA	L,D-transpeptidase linking Lpp to murein	1.49826	0.000136034	5.96785
BW25113_3181	greA	transcript cleavage factor	-1.37849	0.000136877	5.78996
BW25113_1861	ruvA	component of RuvABC resolvasome, regulatory subunit	-1.35119	0.000144318	5.97953
BW25113_0384	psiF	PsiF family protein	1.49072	0.000146064	3.70513
BW25113_3003	yghA	putative oxidoreductase	1.55799	0.000153495	3.61896
BW25113_2204	napH	ferredoxin-type protein essential for electron transfer from ubiquinol to periplasmic nitrate reductase (NapAB)	-1.83205	0.000153495	5.65787
BW25113_0790	ybhP	endo/exonuclease/phosphatase family protein	1.64895	0.000158194	2.58714
BW25113_3709	tnaB	tryptophan transporter of low affinity	1.57765	0.000158629	11.3504
BW25113_2796	sdaC	putative serine transporter	-1.5345	0.000159902	10.1432
BW25113_1957	yodC	uncharacterized protein	1.49624	0.000162579	4.50311
BW25113_4613	dinQ	UV-inducible membrane toxin, DinQ-AgrB type I toxin-antitoxin system	-1.44538	0.000164673	8.05194
BW25113_3544	dppA	dipeptide transporter	1.66688	0.000169887	10.3209
BW25113_4287	fecE	iron-dicitrate transporter subunit	-1.25589	0.000173861	3.68411
BW25113_4126	yjdI	putative 4Fe-4S mono-cluster protein	1.43052	0.000176165	2.41611
BW25113_0508	hyi	hydroxypyruvate isomerase	2.62224	0.000179354	1.67241
BW25113_1633	nth	DNA glycosylase and apyrimidinic (AP) lyase (endonuclease III)	-1.28274	0.000183628	4.21912
BW25113_3162	deaD	ATP-dependent RNA helicase	-1.59597	0.000189647	6.90481
BW25113_2137	yohF	putative oxidoreductase	1.26624	0.000189647	3.61921
BW25113_1587	ynfE	putative selenate reductase, periplasmic	2.65084	0.000191459	7.88727
BW25113_2419	yfeK	uncharacterized protein	1.40655	0.000191459	2.18252
BW25113_2787	gudD	(D)-glucarate dehydratase 1	1.72028	0.000199669	8.00573
BW25113_3430	glgC	glucose-1-phosphate adenylyltransferase	1.5063	0.000199669	8.4412
BW25113_2573	rpoE	RNA polymerase sigma E factor	1.45342	0.000206979	7.89718
BW25113_1874	cutC	copper homeostasis protein	1.31266	0.000211112	4.97762
BW25113_4485	ytfR	putative ABC superfamily sugar transporter ATP-binding subunit	1.37568	0.000211112	4.73849
BW25113_0975	hyaD	hydrogenase 1 maturation protease	1.48113	0.00021305	2.13037
BW25113_1678	ldtE	murein L,D-transpeptidase	1.4389	0.000213277	6.16537
BW25113_1682	sufC	SufBCD Fe-S cluster assembly scaffold protein, ATP-binding protein	1.33859	0.000219478	3.15698
BW25113_0880	cspD	inhibitor of DNA replication, cold shock protein homolog	1.75292	0.000221556	10.0671
BW25113_2171	yeiP	elongation factor P-like protein	-1.3088	0.000230046	6.20879
BW25113_1257	yciE	putative rubrerythrin/ferritin-like metal-binding protein	2.26244	0.000230046	5.09768
BW25113_2310	argT	lysine/arginine/ornithine transporter subunit	2.31871	0.000258885	6.8264
BW25113_3512	gadE	gad regulon transcriptional activator	2.1235	0.000281897	2.50704
BW25113_1629	rsxC	SoxR iron-sulfur cluster reduction factor component; putative membrane-associated NADH oxidoreductase of electron transport complex	-1.49509	0.000291666	5.14568
BW25113_0799	dinG	ATP-dependent DNA helicase	-1.28992	0.000294203	7.00159
BW25113_3183	obgE	GTPase involved in cell partioning and DNA repair	-1.41054	0.000300203	6.55231
BW25113_1836	yebV	uncharacterized protein	1.37817	0.000300922	4.23247
BW25113_2705	srlD	sorbitol-6-phosphate dehydrogenase	1.42114	0.000301602	7.25284
BW25113_3098	yqjD	membrane-anchored ribosome-binding protein	1.6003	0.000305497	6.57991
BW25113_3448	yhhA	DUF2756 family protein	1.34433	0.000334995	4.43231
BW25113_3049	glgS	motility and biofilm regulator	1.53548	0.000337263	7.31126
BW25113_3184	yhbE	EamA family inner membrane putative transporter	-1.51379	0.000337263	5.37434
BW25113_2147	preA	dihydropyrimidine dehydrogenase, NADH-dependent, subunit C	1.49448	0.000338814	7.73122
BW25113_2867	xdhB	xanthine dehydrogenase, FAD-binding subunit	1.28932	0.000346104	3.25389
BW25113_1625	cnu	nucleoid-associated oriC-binding protein; H-NS and StpA stabilizing factor	-1.82689	0.000350407	2.04111
BW25113_1143	ymfI	e14 prophage; uncharacterized protein	-1.19188	0.000351536	4.40553
BW25113_1297	puuA	glutamate--putrescine ligase	3.23685	0.000355309	5.95698
BW25113_1748	astC	succinylornithine transaminase, PLP-dependent	3.79477	0.000357409	6.58025
BW25113_4070	nrfA	nitrite reductase, formate-dependent, cytochrome	-1.75485	0.000364311	8.87084
BW25113_0976	hyaE	putative HyaA chaperone	1.62954	0.000372034	1.36922
BW25113_4032	malG	maltose transporter subunit	1.34671	0.000379678	7.10569
BW25113_0954	fabA	beta-hydroxydecanoyl thioester dehydrase	-1.40685	0.000422019	9.06389
BW25113_4064	yjcD	inner membrane putative guanine permease	-1.24861	0.000427027	4.49577
BW25113_3813	uvrD	DNA-dependent ATPase I and helicase II	-1.31672	0.000432558	7.36701
BW25113_0375	yaiV	putative transcriptional regulator	-1.52668	0.000432558	1.004
BW25113_4051	qorA	quinone oxidoreductase, NADPH-dependent	1.37954	0.000442453	6.80223
BW25113_3272	rrfF	\N	2.09989	0.00044488	0.738662
BW25113_2663	gabP	gamma-aminobutyrate transporter	2.4458	0.000470615	3.99489
BW25113_4565	sgcB	putative enzyme IIB component of PTS	1.45176	0.000498898	1.72802
BW25113_4515	cydX	cytochrome d (bd-I) ubiquinol oxidase subunit X	2.16418	0.000510542	6.7323
BW25113_0557	borD	DLP12 prophage; putative lipoprotein	-1.43736	0.000516462	6.93495
BW25113_1511	lsrK	autoinducer-2 (AI-2) kinase	1.29853	0.00051989	4.83746
BW25113_1298	puuD	gamma-glutamyl-gamma-aminobutyrate hydrolase	2.29937	0.000530211	4.63344
BW25113_4347	symE	toxic peptide regulated by antisense sRNA symR	-1.27013	0.000530211	1.91344
BW25113_1795	yeaQ	UPF0410 family protein	1.38792	0.00053698	5.15817
BW25113_3429	glgA	glycogen synthase	1.44167	0.000542405	7.52099
BW25113_2661	gabD	succinate-semialdehyde dehydrogenase I, NADP-dependent	2.38077	0.000542405	5.98617
BW25113_4411	ecnB	entericidin B membrane lipoprotein	1.76767	0.000544971	4.82435
BW25113_2464	talA	transaldolase A	1.29374	0.000558731	5.92474
BW25113_3099	yqjE	DUF1469 family inner membrane protein	1.50413	0.000561218	6.52557
BW25113_3100	yqjK	uncharacterized protein	1.53775	0.000561218	6.29193
BW25113_1967	hchA	glyoxalase III and Hsp31 molecular chaperone	1.59451	0.00056676	5.98127
BW25113_3116	tdcC	L-threonine/L-serine transporter	2.21001	0.000567495	8.83355
BW25113_4269	ahr	aldehyde reductase, NADPH-dependent, Zn-containing, broad specificity	1.39285	0.000575072	5.24977
BW25113_4254	argI	ornithine carbamoyltransferase 1	1.10072	0.000577119	4.21706
BW25113_0469	apt	adenine phosphoribosyltransferase	-1.51143	0.0005821	5.66586
BW25113_1619	hdhA	7-alpha-hydroxysteroid dehydrogenase, NAD-dependent	1.48134	0.000625797	6.50894
BW25113_0435	bolA	stationary-phase morphogene, transcriptional repressor for mreB; also regulator for dacA, dacC, and ampC	1.55769	0.000629087	7.61169
BW25113_0788	ybhN	UPF0104 family inner membrane protein	1.5265	0.000649328	1.95211
BW25113_1296	puuP	putrescine importer	2.24085	0.000668474	4.20271
BW25113_0896	dmsC	dimethyl sulfoxide reductase, anaerobic, subunit C	2.40059	0.000675414	7.5254
BW25113_3485	yhhJ	inner membrane putative ABC transporter permease	1.32859	0.000692195	6.20846
BW25113_4087	alsA	fused D-allose transporter subunits of ABC superfamily: ATP-binding components	1.49881	0.000710464	3.3859
BW25113_3159	yhbV	U32 peptidase family protein	-1.242	0.000753934	5.54783
BW25113_0505	allA	ureidoglycolate lyase, releasing urea	1.34078	0.000780767	4.0944
BW25113_4230	ytfT	inner membrane putative ABC superfamily sugar transporter permease	1.48277	0.000788048	3.06895
BW25113_4058	uvrA	ATPase and DNA damage recognition protein of nucleotide excision repair excinuclease UvrABC	-1.25351	0.000825031	7.92559
BW25113_0059	rapA	RNA polymerase remodeling/recycling factor ATPase; RNA polymerase-associated, ATP-dependent RNA translocase	-1.24691	0.000916303	6.68927
BW25113_0033	carB	carbamoyl-phosphate synthase large subunit	1.93394	0.000916303	9.2754
BW25113_0186	ldcC	lysine decarboxylase 2, constitutive	1.37811	0.000932928	5.93631
BW25113_3259	prmA	methyltransferase for 50S ribosomal subunit protein L11	-1.19245	0.000952156	5.86814
BW25113_4496	yedS	\N	1.16461	0.000969371	3.93988
BW25113_2377	yfdY	DUF2545 family putative inner membrane protein	1.3987	0.00105371	3.87309
BW25113_3060	ttdR	transcriptional activator of ttdABT	-1.19084	0.00113434	5.62539
BW25113_2459	eutT	cobalamin adenosyltransferase involved in ethanolamine utilization	1.20618	0.0011494	1.87617
BW25113_0423	thiI	tRNA s(4)U8 sulfurtransferase	-1.24171	0.00118318	6.08112
BW25113_1454	yncG	glutathione S-transferase homolog	1.37409	0.00120993	2.23551
BW25113_4299	yjhI	putative DNA-binding transcriptional regulator	1.09676	0.00121081	3.26495
BW25113_2247	rhmD	L-rhamnonate dehydratase	1.06018	0.00122504	3.70117
BW25113_2141	yohJ	UPF0299 family inner membrane protein	1.29393	0.00127101	3.08325
BW25113_2203	napB	nitrate reductase, small, cytochrome C550 subunit, periplasmic	-1.72584	0.0012889	5.35803
BW25113_1238	tdk	thymidine kinase/deoxyuridine kinase	-1.14898	0.00129133	3.98173
BW25113_4193	ulaA	L-ascorbate-specific enzyme IIC permease component of PTS	1.01843	0.00134257	3.47596
BW25113_1725	yniA	fructosamine kinase family protein	1.39025	0.00138147	9.02618
BW25113_1269	rluB	23S rRNA pseudouridine(2605) synthase	-1.22996	0.00139859	6.75652
BW25113_0035	caiE	stimulator of CaiD and CaiB enzyme activities	1.23147	0.00140336	3.04004
BW25113_1199	dhaL	dihydroxyacetone kinase, C-terminal domain	1.2709	0.00142344	5.24804
BW25113_3294	rplQ	50S ribosomal subunit protein L17	-1.38491	0.00146582	10.5545
BW25113_4034	malE	maltose transporter subunit	1.39619	0.00146582	10.6415
BW25113_4459	ryjA	\N	1.2421	0.0015158	2.2233
BW25113_0023	rpsT	30S ribosomal subunit protein S20	-1.40689	0.00157796	8.27649
BW25113_1771	ydjG	alpha-Keto reductase, NADH-dependent; can use methylglyoxal as substrate	1.09706	0.00157796	3.31379
BW25113_3744	asnA	asparagine synthetase A	1.69954	0.00157796	9.4663
BW25113_1786	yeaJ	putative diguanylate cyclase	-1.12187	0.00159177	3.71013
BW25113_1513	lsrA	autoinducer 2 import ATP-binding protein	1.39	0.00165341	4.36044
BW25113_3428	glgP	glycogen phosphorylase	1.32483	0.00166189	8.49128
BW25113_1335	ogt	O-6-alkylguanine-DNA:cysteine-protein methyltransferase	-1.31724	0.00166507	4.23533
BW25113_3511	hdeD	acid-resistance membrane protein	1.64531	0.00167823	2.49852
BW25113_3481	nikR	transcriptional repressor, Ni-binding	-0.959706	0.00167823	4.5027
BW25113_3005	exbD	membrane spanning protein in TonB-ExbB-ExbD complex	-1.17984	0.00171264	4.10772
BW25113_2537	hcaR	hca operon transcriptional regulator	1.89647	0.00173691	6.13856
BW25113_4375	prfC	peptide chain release factor RF-3	-1.31922	0.00173691	7.52878
BW25113_2129	yehX	putative ABC superfamily transporter ATP-binding subunit	1.19768	0.00179834	2.82545
BW25113_1518	lsrG	autoinducer-2 (AI-2) degrading protein LsrG	1.33062	0.00181608	2.72202
BW25113_2669	stpA	DNA binding protein, nucleoid-associated	-1.19407	0.0018264	1.64827
BW25113_0964	yccT	UPF0319 family protein	1.20242	0.00183732	2.74589
BW25113_1515	lsrD	autoinducer 2 import system permease protein	1.52052	0.00189335	2.37024
BW25113_4598	yncL	stress-induced small inner membrane enterobacterial protein	1.27191	0.00189528	4.56853
BW25113_1773	ydjI	putative aldolase	1.08865	0.00189528	3.11122
BW25113_1872	torZ	trimethylamine N-oxide reductase system III, catalytic subunit	1.12188	0.00191918	4.36298
BW25113_1205	ychH	DUF2583 family putative inner membrane protein	1.28565	0.00192346	9.36903
BW25113_4685	yrbN	uncharacterized protein	-1.15017	0.00193186	2.83581
BW25113_0895	dmsB	dimethyl sulfoxide reductase, anaerobic, subunit B	2.06135	0.00198294	6.99874
BW25113_4409	blr	beta-lactam resistance membrane protein; divisome-associated protein	-1.25608	0.0020158	3.40337
BW25113_2609	rpsP	30S ribosomal subunit protein S16	-1.35992	0.00203034	8.87346
BW25113_3323	gspA	general secretory pathway component, cryptic	1.27991	0.00204073	2.63067
BW25113_0622	pagP	phospholipid:lipid A palmitoyltransferase	-1.1276	0.00211066	3.40132
BW25113_4703	pmrR	putative membrane-bound BasS regulator	1.42885	0.0021131	2.68682
BW25113_1747	astA	arginine succinyltransferase	3.14133	0.0021131	5.76129
BW25113_0453	ybaY	outer membrane lipoprotein	1.42419	0.00212256	6.21803
BW25113_4198	ulaF	L-ribulose 5-phosphate 4-epimerase	1.01598	0.00216089	2.88312
BW25113_3879	yihR	mutarotase superfamily protein, YihR family	1.53993	0.0021631	0.821945
BW25113_1487	ddpA	D-ala-D-a la transporter subunit	1.68977	0.00218675	3.91024
BW25113_3968	rrsB	\N	2.22187	0.00223239	0.426962
BW25113_2799	fucO	L-1,2-propanediol oxidoreductase	1.19485	0.00225378	7.28394
BW25113_1648	ydhL	DUF1289 family protein	1.20161	0.00225866	3.16211
BW25113_4288	fecD	iron-dicitrate transporter subunit	-1.11999	0.00246745	2.50088
BW25113_2606	rplS	50S ribosomal subunit protein L19	-1.36117	0.00256664	10.0491
BW25113_1929	yedE	UPF0394 family sulfur transport domain-containing inner membrane protein	-1.26617	0.0025831	8.33025
BW25113_2552	hmp	fused nitric oxide dioxygenase/dihydropteridine reductase 2	-1.39087	0.00259424	7.67883
BW25113_3918	cdh	CDP-diacylglycerol phosphotidylhydrolase	-1.00803	0.00262225	4.15694
BW25113_3708	tnaA	tryptophanase/L-cysteine desulfhydrase, PLP-dependent	1.27909	0.0026454	15.6442
BW25113_0968	yccX	weak acylphosphatase	1.02579	0.00276445	3.89801
BW25113_4088	alsB	D-allose transporter subunit	1.22477	0.00278312	4.84439
BW25113_1741	cho	endonuclease of nucleotide excision repair	-1.05579	0.00288901	5.38612
BW25113_2185	rplY	50S ribosomal subunit protein L25	-1.18699	0.00289467	8.88537
BW25113_3231	rplM	50S ribosomal subunit protein L13	-1.53646	0.00305275	10.727
BW25113_3186	rplU	50S ribosomal subunit protein L21	-1.30519	0.00315947	9.18588
BW25113_3153	yhbO	stress-resistance protein	1.16886	0.00321052	2.51911
BW25113_1299	puuR	repressor for the divergent puu operons, putrescine inducible	1.7705	0.00322882	4.94901
BW25113_3541	dppD	dipeptide/heme transporter	1.74813	0.00325374	5.76272
BW25113_1313	ycjQ	putative Zn-dependent NAD(P)-binding oxidoreductase	1.12024	0.00325479	2.8245
BW25113_4195	ulaC	L-ascorbate-specific enzyme IIA component of PTS	0.971062	0.00331027	3.20736
BW25113_4460	araH	fused L-arabinose transporter subunits of ABC superfamily: membrane components	1.07081	0.00336601	4.30138
BW25113_3097	yqjC	DUF1090 family putative periplasmic protein	1.23129	0.00337571	7.01095
BW25113_4313	fimE	tyrosine recombinase/inversion of on/off regulator of fimA	-1.21289	0.00339464	1.19495
BW25113_3710	mdtL	multidrug efflux system protein	1.07387	0.00350611	5.16028
BW25113_2662	gabT	4-aminobutyrate aminotransferase, PLP-dependent	1.9795	0.0035159	5.90237
BW25113_1514	lsrC	autoinducer 2 import system permease protein	1.19568	0.00361391	3.3623
BW25113_4071	nrfB	nitrite reductase, formate-dependent, penta-heme cytochrome c	-1.52873	0.00368399	5.80383
BW25113_0321	yahG	DUF1116 family protein	1.06334	0.00368728	2.02801
BW25113_1000	cbpA	DnaK co-chaperone; curved DNA-binding protein	1.23825	0.00369062	6.59304
BW25113_1673	ydhV	putative oxidoreductase subunit	2.3663	0.00370103	7.32339
BW25113_3230	rpsI	30S ribosomal subunit protein S9	-1.51643	0.00370103	10.2826
BW25113_4194	ulaB	L-ascorbate-specific enzyme IIB component of PTS	0.993428	0.00370103	2.33306
BW25113_0607	uspG	universal stress protein UP12	1.32079	0.00380445	7.95486
BW25113_3942	katG	catalase-peroxidase HPI, heme b-containing	1.35931	0.00385761	11.011
BW25113_1376	uspF	stress-induced protein, ATP-binding protein	1.33714	0.00386462	8.17724
BW25113_0715	abrB	regulator of aidB expression; inner membrane protein	-1.15835	0.00395061	5.78428
BW25113_3452	ugpA	glycerol-3-phosphate transporter subunit	1.75798	0.00423145	2.01104
BW25113_1124	potC	polyamine transporter subunit	-1.08912	0.00426296	5.05682
BW25113_1276	acnA	aconitate hydratase 1	1.46052	0.00435892	8.26036
BW25113_3707	tnaC	tryptophanase leader peptide	1.22155	0.00438846	11.1018
BW25113_2093	gatB	galactitol-specific enzyme IIB component of PTS	1.27372	0.00444316	10.6625
BW25113_3158	yhbU	U32 peptidase family protein	-1.14236	0.00444316	6.16168
BW25113_0741	pal	peptidoglycan-associated outer membrane lipoprotein	-1.17827	0.00467519	10.1997
BW25113_0234	yafP	putative acyl-CoA transferase	-1.04624	0.00468757	1.96771
BW25113_3012	dkgA	2,5-diketo-D-gluconate reductase A	1.21138	0.0046947	5.59535
BW25113_3579	yiaO	2,3-diketo-L-gulonate-binding periplasmic protein	0.974693	0.0046947	2.25108
BW25113_1164	ycgZ	RcsB connector protein for regulation of biofilm and acid-resistance	1.86058	0.00476759	0.711635
BW25113_2980	glcC	glycolate-inducible glc operon transcriptional repressor; autorepressor	1.35858	0.0048462	5.50827
BW25113_3432	glgB	1,4-alpha-glucan branching enzyme	1.2637	0.00487664	8.19234
BW25113_1212	prmC	N5-glutamine methyltransferase, modifies release factors RF-1 and RF-2	-0.923438	0.00487664	4.22895
BW25113_0779	uvrB	excinulease of nucleotide excision repair, DNA damage recognition component	-1.06304	0.00487664	8.0517
BW25113_4140	fxsA	suppressor of F exclusion of phage T7	1.24604	0.00502018	5.83719
BW25113_1901	araF	L-arabinose transporter subunit	1.10011	0.00502327	6.15547
BW25113_1317	ycjU	beta-phosphoglucomutase	1.63494	0.00502631	0.161831
BW25113_3295	rpoA	RNA polymerase, alpha subunit	-1.30456	0.00502631	12.5122
BW25113_3552	yiaD	multicopy suppressor of bamB; outer membrane lipoprotein	-1.16557	0.00505749	4.89827
BW25113_2112	yehE	DUF2574 family protein	1.40796	0.00525337	2.5798
BW25113_1457	ydcD	uncharacterized protein	-1.50409	0.00540908	0.53941
BW25113_2608	rimM	16S rRNA processing protein	-1.33791	0.00550873	10.9072
BW25113_3125	garR	tartronate semialdehyde reductase	1.36339	0.00551745	10.2515
BW25113_1805	fadD	acyl-CoA synthetase (long-chain-fatty-acid--CoA ligase)	1.69243	0.00578641	6.48573
BW25113_2535	csiE	stationary phase inducible protein	1.07939	0.00580969	6.3353
BW25113_1310	ycjN	putative ABC superfamily sugar transporter periplasmic-binding protein	1.06247	0.00587849	3.36237
BW25113_2571	rseB	anti-sigma E factor, binds RseA	1.09259	0.00587849	7.11006
BW25113_3486	rbbA	ribosome-associated ATPase: ATP-binding protein/ATP-binding membrane protein	1.2593	0.00587849	7.70702
BW25113_1198	dhaM	putative dihydroxyacetone-specific PTS enzymes: HPr component/EI component	1.17737	0.00615399	6.06718
BW25113_4085	alsE	allulose-6-phosphate 3-epimerase	1.23559	0.00619038	3.33536
BW25113_2592	clpB	protein disaggregation chaperone	1.24315	0.00625947	10.5456
BW25113_3517	gadA	glutamate decarboxylase A, PLP-dependent	1.08541	0.00626115	2.2763
BW25113_4705	mntS	Mn(2)-response protein, MntR-repressed	1.29751	0.00626428	5.53874
BW25113_3165	rpsO	30S ribosomal subunit protein S15	-1.26749	0.0062991	10.0291
BW25113_4441	glmY	\N	1.39565	0.00636183	7.17785
BW25113_0925	ldtD	murein L,D-transpeptidase	1.12403	0.00650194	7.17297
BW25113_4335	yjiM	putative 2-hydroxyglutaryl-CoA dehydratase	1.27095	0.00650194	7.65782
BW25113_3261	fis	global DNA-binding transcriptional dual regulator	-1.26079	0.00650194	5.80523
BW25113_1860	ruvB	ATP-dependent DNA helicase, component of RuvABC resolvasome	-0.972594	0.00650614	6.34818
BW25113_2392	mntH	manganese/divalent cation transporter	1.10411	0.00650706	4.67475
BW25113_2607	trmD	tRNA m(1)G37 methyltransferase, SAM-dependent	-1.34452	0.00669704	11.2717
BW25113_1772	ydjH	putative kinase	1.05489	0.00686304	2.78459
BW25113_3995	rsd	stationary phase protein, binds sigma 70 RNA polymerase subunit	1.17994	0.00710074	6.66769
BW25113_4060	yjcB	putative inner membrane protein	-0.999673	0.00713933	2.63064
BW25113_0979	cbdB	cytochrome bd-II oxidase, subunit II	0.922529	0.00715174	2.63112
BW25113_1449	curA	curcumin/dihydrocurcumin reductase, NADPH-dependent	0.990333	0.00718986	5.40362
BW25113_1971	yedY	membrane-anchored, periplasmic TMAO, DMSO reductase	0.914801	0.00730391	4.32645
BW25113_3431	glgX	glycogen debranching enzyme	1.16937	0.00741214	7.86867
BW25113_3703	rpmH	50S ribosomal subunit protein L34	-1.07128	0.00741214	6.99343
BW25113_2146	preT	dihydropyrimidine dehydrogenase, NADH-dependent, subunit N	1.28634	0.00750039	8.18975
BW25113_2673	nrdH	hydrogen donor for NrdEF electron transport system; glutaredoxin-like protein	-2.31159	0.00754454	-1.06699
BW25113_4033	malF	maltose transporter subunit	1.15028	0.00766441	7.51716
BW25113_0835	rimO	ribosomal protein S12 methylthiotransferase; radical SAM superfamily	-1.16795	0.00779369	5.05447
BW25113_3986	rplL	50S ribosomal subunit protein L7/L12	-1.13107	0.00781834	11.7342
BW25113_2460	eutQ	RmlC-like cupin domain protein	1.11061	0.00795008	1.79646
BW25113_1200	dhaK	dihydroxyacetone kinase, PTS-dependent, dihydroxyacetone-binding subunit	1.12986	0.00795008	6.42704
BW25113_3451	ugpE	glycerol-3-phosphate transporter subunit	1.93444	0.00796511	2.207
BW25113_3185	rpmA	50S ribosomal subunit protein L27	-1.19921	0.0083071	8.61185
BW25113_4699	fnrS	\N	1.08764	0.00842962	3.98127
BW25113_0024	yaaY	uncharacterized protein	-1.08872	0.00860252	4.54138
BW25113_3342	rpsL	30S ribosomal subunit protein S12	-1.16447	0.00870206	10.7938
BW25113_2092	gatC	galactitol PTS permease-GatC subunit	1.22201	0.00870206	13.4044
BW25113_3335	gspO	bifunctional prepilin leader peptidase/ methylase	0.963989	0.00885906	3.51025
BW25113_4554	yibT	uncharacterized protein	1.12322	0.00890053	5.20964
BW25113_0753	ybgS	putative periplasmic protein	1.1215	0.00893862	3.0417
BW25113_3830	ysgA	putative carboxymethylenebutenolidase	1.17188	0.00910251	5.21111
BW25113_4069	acs	acetyl-CoA synthetase	2.49946	0.00911852	8.79771
BW25113_2927	epd	D-erythrose 4-phosphate dehydrogenase	-0.961137	0.00914604	8.69003
BW25113_4111	proP	proline/glycine betaine transporter	1.10502	0.00921946	7.96663
BW25113_0978	cbdA	cytochrome bd-II oxidase, subunit I	1.03839	0.00938324	2.88376
BW25113_0346	mhpR	mhp operon transcriptional activator	1.73803	0.00950598	6.73992
BW25113_1927	amyA	cytoplasmic alpha-amylase	1.03401	0.00950598	7.49639
BW25113_1598	ydgD	putative peptidase	1.03241	0.00987428	6.42307
BW25113_2533	suhB	inositol monophosphatase	-1.07462	0.0101898	5.30905
BW25113_4208	cycA	D-alanine/D-serine/glycine transporter	1.60084	0.0103254	7.23781
BW25113_1160	iraM	RpoS stabilzer during Mg starvation, anti-RssB factor	-2.60084	0.0103714	-2.05339
BW25113_1705	ydiE	hemin uptake protein HemP homolog	-1.14522	0.0104033	1.70526
BW25113_0980	appA	phosphoanhydride phosphorylase	0.898257	0.0104429	3.87913
BW25113_1520	yneE	bestrophin family putative inner membrane protein	0.88277	0.0105024	3.46333
BW25113_0999	cbpM	modulator of CbpA co-chaperone	1.12801	0.0105099	4.86402
BW25113_4086	alsC	D-allose transporter subunit	0.990896	0.0105099	3.24425
BW25113_2378	lpxP	palmitoleoyl-acyl carrier protein (ACP)-dependent acyltransferase	-1.00037	0.0105099	6.16762
BW25113_2970	yghF	\N	-1.85537	0.0105099	-1.00276
BW25113_3072	aer	fused signal transducer for aerotaxis sensory component/methyl accepting chemotaxis component	0.981954	0.0105099	9.28866
BW25113_1776	ydjL	putative Zn-dependent NAD(P)-binding oxidoreductase	0.869686	0.0105099	2.98458
BW25113_0801	ybiC	putative dehydrogenase	1.01079	0.0106539	6.1536
BW25113_2050	wcaI	putative glycosyl transferase	1.31209	0.0106583	0.686747
BW25113_2969	yghE	\N	-0.875481	0.0106993	4.43926
BW25113_4122	fumB	anaerobic class I fumarate hydratase (fumarase B)	1.91921	0.0107319	7.76983
BW25113_3474	yhhT	UPF0118 family putative transporter	0.915873	0.0108551	4.11775
BW25113_2704	srlB	glucitol/sorbitol-specific enzyme IIA component of PTS	1.19656	0.0114417	5.06089
BW25113_2149	mglA	fused methyl-galactoside transporter subunits of ABC superfamily: ATP-binding components	1.19067	0.0115971	8.48902
BW25113_3637	rpmB	50S ribosomal subunit protein L28	-1.08382	0.0117027	9.4689
BW25113_1930	yedF	putative TusA family sulfurtransferase	-1.02855	0.0117046	6.39556
BW25113_2508	guaB	IMP dehydrogenase	-1.29899	0.0119005	8.0328
BW25113_1746	astD	succinylglutamic semialdehyde dehydrogenase	2.25688	0.0119005	5.48188
BW25113_4334	yjiL	putative ATPase, activator of (R)-hydroxyglutaryl-CoA dehydratase	1.28061	0.0119005	5.96088
BW25113_3871	typA	GTP-binding protein	-1.05744	0.0119349	8.54889
BW25113_3522	yhjD	inner membrane putative BrbK family alternate lipid exporter	1.05577	0.0120058	5.37052
BW25113_3774	ilvC	ketol-acid reductoisomerase, NAD(P)-binding	-0.911253	0.0120982	7.08653
BW25113_3297	rpsK	30S ribosomal subunit protein S11	-1.13145	0.0122796	10.6239
BW25113_3540	dppF	dipeptide transporter	1.45459	0.0123335	5.79032
BW25113_3296	rpsD	30S ribosomal subunit protein S4	-1.28037	0.0123335	11.7359
BW25113_1923	fliC	flagellar filament structural protein (flagellin)	1.12655	0.0124152	14.952
BW25113_2202	napC	quinol dehydrogenase, electron source for NapAB	-1.00541	0.0124152	6.03822
BW25113_0551	quuD	DLP12 prophage; putative antitermination protein	1.48101	0.0128773	-0.112995
BW25113_1706	ydiU	UPF0061 family protein	-1.09968	0.0129653	5.68551
BW25113_0966	hspQ	heat shock protein involved in degradation of mutant DnaA; hemimethylated oriC DNA-binding protein	1.12323	0.0130894	6.95245
BW25113_1060	bssS	biofilm regulator	1.18992	0.0131023	6.5409
BW25113_3102	yqjG	putative S-transferase	1.05106	0.0131728	5.06924
BW25113_1211	prfA	peptide chain release factor RF-1	-0.872409	0.0131728	5.46949
BW25113_2741	rpoS	RNA polymerase, sigma S (sigma 38) factor	1.10633	0.0131988	9.85969
BW25113_1541	ydfZ	selenoprotein, function unknown	1.35222	0.0134474	5.12465
BW25113_0854	potF	putrescine transporter subunit: periplasmic-binding component of ABC superfamily	1.28739	0.0135445	3.58791
BW25113_1586	ynfD	DUF1161 family periplasmic protein	0.983381	0.0135445	3.73959
BW25113_4138	dcuA	C4-dicarboxylate antiporter	1.29359	0.013777	9.98661
BW25113_1131	purB	adenylosuccinate lyase	-1.02003	0.0139727	7.03927
BW25113_0834	yliF	putative membrane-anchored diguanylate cyclase	-0.860568	0.0139865	2.55781
BW25113_1064	grxB	glutaredoxin 2 (Grx2)	1.09824	0.0140598	6.1539
BW25113_3916	pfkA	6-phosphofructokinase I	-0.971669	0.0140598	9.52486
BW25113_2889	idi	isopentenyl diphosphate isomerase	0.965643	0.0140598	4.38036
BW25113_1243	oppA	oligopeptide transporter subunit	1.02809	0.0142113	11.1609
BW25113_1775	ydjK	putative transporter	0.976471	0.0142113	1.9427
BW25113_3881	yihT	putative aldolase	0.89673	0.0143196	2.37798
BW25113_3636	rpmG	50S ribosomal subunit protein L33	-1.03727	0.0145467	8.11738
BW25113_2975	glcA	glycolate transporter	1.49959	0.0146501	4.45535
BW25113_0808	ybiO	mechanosensitive channel protein, intermediate conductance	0.849199	0.0150539	3.83703
BW25113_2866	xdhA	xanthine dehydrogenase, molybdenum binding subunit	0.882418	0.0153916	5.17914
BW25113_2756	casE	CRISPR RNA precursor cleavage enzyme; CRISP RNA (crRNA) containing Cascade antiviral complex protein	1.15746	0.0154261	2.44715
BW25113_0806	mcbA	colanic acid mucoidy stimulation protein	1.06962	0.0155541	2.12307
BW25113_0855	potG	putrescine transporter subunit: ATP-binding component of ABC superfamily	1.08907	0.0157643	2.39328
BW25113_4196	ulaD	3-keto-L-gulonate 6-phosphate decarboxylase	0.927238	0.0158584	3.29376
BW25113_1450	mcbR	colanic acid and biofilm gene transcriptional regulator, MqsR-controlled	1.17957	0.0159105	1.72244
BW25113_2384	ypdE	aminopeptidase	1.06429	0.0159342	1.37212
BW25113_2458	eutD	phosphate acetyltransferase	0.908538	0.0160584	2.22811
BW25113_3298	rpsM	30S ribosomal subunit protein S13	-1.14442	0.0161264	11.0294
BW25113_2875	yqeB	XdhC-CoxI family protein with NAD(P)-binding Rossman fold	1.00488	0.0161712	7.66109
BW25113_1900	araG	fused L-arabinose transporter subunits of ABC superfamily: ATP-binding components	0.921708	0.0161712	5.13373
BW25113_2992	hybE	hydrogenase 2-specific chaperone	1.40535	0.0161712	6.75301
BW25113_2845	yqeG	putative transporter	-0.832571	0.0161712	4.54904
BW25113_1717	rpmI	50S ribosomal subunit protein L35	-1.09686	0.0163759	10.5085
BW25113_1770	ydjF	putative DNA-binding transcriptional regulator	0.854137	0.0164554	5.30662
BW25113_0512	allB	allantoinase	1.07424	0.0166257	3.40212
BW25113_4176	yjeT	DUF2065 family protein	-0.882254	0.0166257	1.81306
BW25113_1002	agp	glucose-1-phosphatase/inositol phosphatase	0.992972	0.0167508	9.00859
BW25113_4464	ygfQ	putative purine permease	0.868298	0.016837	3.76815
BW25113_1056	yceI	secreted protein	-1.11383	0.0169297	3.44444
BW25113_3985	rplJ	50S ribosomal subunit protein L10	-1.04227	0.0171853	11.9113
BW25113_1178	pliG	periplasmic inhibitor of g-type lysozyme	0.860057	0.0173146	4.13684
BW25113_1165	ymgA	RcsB connector protein for regulation of biofilm	1.719	0.017353	-0.491061
BW25113_3564	xylB	xylulokinase	0.888106	0.0175545	4.27874
BW25113_4199	yjfY	YhcN family protein, periplasmic	1.3293	0.0175752	0.935092
BW25113_0204	rrlH	\N	1.65647	0.0177393	8.16784
BW25113_0170	tsf	translation elongation factor EF-Ts	-1.02392	0.0179731	10.802
BW25113_2991	hybF	protein involved with the maturation of hydrogenases 1 and 2	1.28908	0.0182591	4.03873
BW25113_3321	rpsJ	30S ribosomal subunit protein S10	-1.31441	0.0183302	10.622
BW25113_2664	csiR	transcriptional repressor of csiD	0.99167	0.0185684	4.74039
BW25113_1611	fumC	fumarate hydratase (fumarase C),aerobic Class II	1.23982	0.0189509	8.09073
BW25113_2993	hybD	maturation protease for hydrogenase 2	1.40503	0.0191261	7.23659
BW25113_3487	yhiI	putative membrane fusion protein (MFP) of efflux pump	1.00113	0.0193235	7.50856
BW25113_3426	glpD	sn-glycerol-3-phosphate dehydrogenase, aerobic, FAD/NAD(P)-binding	0.980492	0.0195652	5.35905
BW25113_1658	purR	transcriptional repressor, hypoxanthine-binding	-0.941036	0.0197245	5.91882
BW25113_1628	rsxB	SoxR iron-sulfur cluster reduction factor component; putative iron-sulfur protein	-0.977007	0.0197815	2.99549
BW25113_4495	yedN	\N	-1.0657	0.0197939	2.4592
BW25113_1716	rplT	50S ribosomal subunit protein L20	-1.02287	0.0202884	10.3378
BW25113_1217	chaB	cation transport regulator	1.07357	0.0205373	2.13229
BW25113_0734	cydB	cytochrome d terminal oxidase, subunit II	1.74285	0.0206091	10.683
BW25113_4470	yhaM	putative L-serine dehydratase alpha chain	0.801522	0.0207429	4.36223
BW25113_4109	crfC	clamp-binding sister replication fork colocalization protein, dynamin-related	0.967543	0.0209809	8.40914
BW25113_4512	ybdD	DUF466 family protein	0.979712	0.0210594	5.62237
BW25113_4006	purH	fused IMP cyclohydrolase/phosphoribosylaminoimidazolecarboxamide formyltransferase	-0.960458	0.0210594	5.13192
BW25113_2376	ypdI	putative lipoprotein involved in colanic acid biosynthesis	0.967465	0.0211476	2.51598
BW25113_4468	glcE	glycolate oxidase FAD binding subunit	1.65528	0.021328	6.85206
BW25113_1304	pspA	regulatory protein for phage-shock-protein operon	1.06918	0.021328	6.4346
BW25113_3535	yhjR	DUF2629 family protein	-1.02852	0.021328	3.34086
BW25113_2579	grcA	autonomous glycyl radical cofactor	1.52799	0.0214884	11.4774
BW25113_4151	frdD	fumarate reductase (anaerobic), membrane anchor subunit	1.54415	0.0215173	8.12482
BW25113_0983	gfcE	putative O-antigen capsule outer membrane auxillary protein export channel	-0.869583	0.0217576	2.56551
BW25113_3341	rpsG	30S ribosomal subunit protein S7	-1.08319	0.0218621	11.0583
BW25113_4557	yidD	membrane protein insertion efficiency factor, inner membrane protein, UPF0161 family	-1.00928	0.0224996	3.50957
BW25113_1806	yeaY	Slp family lipoprotein, RpoE-regulated	1.02859	0.0224996	5.63844
BW25113_2517	rlmN	dual specificity 23S rRNA m(2)A2503, tRNA m(2)A37 methyltransferase, SAM-dependent	-0.973969	0.022824	6.34777
BW25113_1483	ddpF	D,D-dipeptide permease system, ATP-binding component	0.90786	0.0228929	2.9559
BW25113_3337	bfd	bacterioferritin-associated ferredoxin	-1.34372	0.0230092	0.645732
BW25113_2142	yohK	LrgB family inner membrane protein	0.957768	0.0230834	4.21446
BW25113_0131	panD	aspartate 1-decarboxylase	-0.907471	0.0232829	6.24129
BW25113_1384	feaR	transcriptional activator for tynA and feaB	1.18202	0.0234497	5.40755
BW25113_0643	ybeL	DUF1451 family protein	0.961573	0.0235467	8.68046
BW25113_0554	essD	DLP12 prophage; putative phage lysis protein	-1.13652	0.0236412	1.07435
BW25113_2602	yfiL	lipoprotein	0.889302	0.0237278	2.85999
BW25113_0486	ybaT	putative amino acid transporter	0.83781	0.0237576	2.92211
BW25113_1722	ydiY	acid-inducible putative outer membrane protein	-0.90804	0.0238519	4.47586
BW25113_4304	sgcC	putative PTS system EIIC permease component	0.87682	0.0241602	3.59503
BW25113_3508	yhiD	putative Mg(2+) transport ATPase, inner membrane protein	1.78144	0.0241878	-0.15913
BW25113_1626	ydgK	DUF2569 family inner membrane protein	-1.03019	0.0241878	3.60458
BW25113_2617	bamE	lipoprotein component of BamABCDE OM biogenesis complex	-0.92268	0.0242503	7.50363
BW25113_0580	ybdJ	DUF1158 family putative inner membrane protein	0.935674	0.0245142	2.68494
BW25113_2848	yqeJ	uncharacterized protein	-1.33161	0.0245258	0.158872
BW25113_3668	uhpB	sensory histidine kinase in two-component regulatory sytem with UhpA	-0.819477	0.0245551	3.43962
BW25113_3409	feoB	fused ferrous iron transporter, protein B: GTP-binding protein/membrane protein	-0.890776	0.0249422	6.71553
BW25113_0250	ykfB	CP4-6 prophage; uncharacterized protein	0.916131	0.025125	7.83534
BW25113_0926	ycbK	M15A protease-related family periplasmic protein	0.920795	0.025125	7.01417
BW25113_2994	hybC	hydrogenase 2, large subunit	1.40219	0.0253021	9.37772
BW25113_1235	rssB	PcnB-degradosome interaction factor; response regulator	0.912826	0.0253021	5.69339
BW25113_1220	ychO	putative invasin	-0.719967	0.0253499	4.27284
BW25113_3280	yrdB	DUF1488 family protein	-0.815552	0.025502	3.97305
BW25113_3925	glpX	fructose 1,6-bisphosphatase II	-0.934278	0.025665	6.24919
BW25113_1759	nudG	CTP pyrophosphohydrolase; also hydrolyzes 2-hydroxy-dATP, 8-hydroxy-dGTP, 5-hydroxy-CTP, dCTP and 5-methyl-dCTP	0.771736	0.0260131	4.59718
BW25113_1760	ynjH	DUF1496 family protein	0.809339	0.0260801	5.12816
BW25113_1602	pntB	pyridine nucleotide transhydrogenase, beta subunit	0.995424	0.0262152	8.37231
BW25113_0515	allE	S-ureidoglycine aminohydrolase	0.897613	0.026528	4.36979
BW25113_1252	tonB	membrane spanning protein in TonB-ExbB-ExbD transport complex	-0.831111	0.0268159	4.00659
BW25113_0655	gltI	glutamate, aspartate binding protein, periplasmic; part of GltJKLI ABC transporter	1.06396	0.026881	7.95089
BW25113_1679	sufE	sulfur acceptor protein	0.950351	0.0272881	1.96595
BW25113_4045	yjbJ	stress-induced protein, UPF0337 family	1.07265	0.027998	5.72322
BW25113_2466	ypfG	DUF1176 family protein	0.731923	0.0280859	4.0533
BW25113_3154	yhbP	UPF0306 family protein	-0.779068	0.0280859	3.42159
BW25113_1761	gdhA	glutamate dehydrogenase, NADP-specific	0.967365	0.0281884	6.63142
BW25113_3320	rplC	50S ribosomal subunit protein L3	-1.24476	0.0282836	11.7669
BW25113_3666	uhpT	hexose phosphate transporter	0.903837	0.0286034	7.85788
BW25113_1664	ydhQ	autotransporter adhesin-related protein	0.926228	0.028695	7.33727
BW25113_1680	sufS	cysteine desulfurase, stimulated by SufE; selenocysteine lyase, PLP-dependent	0.781374	0.028695	3.75513
BW25113_3661	nlpA	cytoplasmic membrane lipoprotein-28	0.849376	0.0287294	4.90807
BW25113_0767	pgl	6-phosphogluconolactonase	0.950581	0.0287294	7.3364
BW25113_1422	ydcI	putative DNA-binding transcriptional regulator	0.824353	0.0291414	6.99108
BW25113_3309	rplX	50S ribosomal subunit protein L24	-1.04915	0.0292022	10.5152
BW25113_4553	ysaB	uncharacterized protein	0.829645	0.0292205	1.52758
BW25113_0661	miaB	tRNA-i(6)A37 methylthiotransferase	-0.877803	0.0293641	6.77345
BW25113_1122	ymfA	DUF3592 family inner membrane protein	-0.990302	0.0293875	0.997167
BW25113_3310	rplN	50S ribosomal subunit protein L14	-1.05965	0.029487	10.7884
BW25113_4482	yigE	DUF2233 family protein	-0.766728	0.0297194	2.55054
BW25113_4588	ylcH	uncharacterized protein, DLP12 prophage	1.95654	0.0297815	-1.43472
BW25113_4708	insI1	\N	-0.935778	0.0300621	1.50914
BW25113_3582	sgbU	putative L-xylulose 5-phosphate 3-epimerase	0.832307	0.0301529	2.31828
BW25113_4488	ilvG	\N	-0.841512	0.0302236	6.6917
BW25113_4518	ymdF	KGG family protein	0.928766	0.0303728	3.13944
BW25113_0220	ivy	inhibitor of c-type lysozyme, periplasmic	0.868503	0.0303728	5.99327
BW25113_0523	purE	N5-carboxyaminoimidazole ribonucleotide mutase	-0.924294	0.0303728	2.15721
BW25113_1666	valW	\N	-1.29396	0.0303728	1.43216
BW25113_3103	yhaH	DUF805 family inner membrane protein	0.917734	0.0304551	4.84194
BW25113_2507	guaA	GMP synthetase (glutamine aminotransferase)	-1.00022	0.0304696	9.28079
BW25113_0447	ybaO	putative DNA-binding transcriptional regulator	0.801644	0.0304997	3.79509
BW25113_3936	rpmE	50S ribosomal subunit protein L31	-0.963385	0.0305146	10.0279
BW25113_1607	ydgC	GlpM family inner membrane protein	0.848007	0.0305591	2.51246
BW25113_1821	mntP	putative Mn(2+) efflux pump, mntR-regulated	-0.965382	0.0310759	2.64616
BW25113_1385	feaB	phenylacetaldehyde dehydrogenase	0.847992	0.0310759	4.78725
BW25113_1445	ydcX	DUF2566 family protein	-0.995196	0.0310759	2.24381
BW25113_4263	yjgR	DUF853 family protein with NTPase fold	0.922684	0.0311373	5.34926
BW25113_1837	yebW	uncharacterized protein	0.81111	0.0312792	3.03622
BW25113_1551	ynfN	Qin prophage; cold shock-induced protein	-1.76273	0.0314884	-0.976653
BW25113_4107	yjdN	metalloprotein superfamily protein	1.29546	0.0316607	1.51376
BW25113_3306	rpsH	30S ribosomal subunit protein S8	-1.16051	0.0320644	10.7775
BW25113_3923	uspD	stress-induced protein	0.958017	0.0321306	5.80146
BW25113_3308	rplE	50S ribosomal subunit protein L5	-1.02866	0.0322074	11.3465
BW25113_0781	moaA	molybdopterin biosynthesis protein A	-0.902856	0.0322454	7.98892
BW25113_4005	purD	phosphoribosylglycinamide synthetase phosphoribosylamine-glycine ligase	-0.982303	0.0322454	5.63147
BW25113_2455	eutE	aldehyde oxidoreductase, ethanolamine utilization protein	1.03346	0.032962	1.10839
BW25113_3260	dusB	tRNA-dihydrouridine synthase B	-0.981577	0.032962	7.12324
BW25113_0836	bssR	repressor of biofilm formation by indole transport regulation	0.847293	0.032962	7.26617
BW25113_4037	malM	maltose regulon periplasmic protein	0.938861	0.0332496	8.46559
BW25113_1194	ycgR	flagellar velocity braking protein, c-di-GMP-regulated	0.896916	0.0332729	7.70983
BW25113_3305	rplF	50S ribosomal subunit protein L6	-1.09861	0.0334968	11.3781
BW25113_4242	mgtA	magnesium transporter	-0.825533	0.0338874	5.3219
BW25113_0674	asnB	asparagine synthetase B	1.01115	0.0344703	7.91693
BW25113_4093	phnO	aminoalkylphosphonate N-acetyltransferase	0.838062	0.0346038	2.14652
BW25113_1015	putP	proline:sodium symporter	1.69937	0.0353619	9.8227
BW25113_4068	yjcH	DUF485 family inner membrane protein	2.19156	0.0354523	5.30711
BW25113_3984	rplA	50S ribosomal subunit protein L1	-1.08866	0.0355011	11.7548
BW25113_0911	rpsA	30S ribosomal subunit protein S1	-1.03091	0.0355325	12.7604
BW25113_0772	ybhC	acyl-CoA thioesterase, lipoprotein	-0.85928	0.0358331	6.73669
BW25113_1478	adhP	ethanol-active dehydrogenase/acetaldehyde-active reductase	0.797583	0.0359127	4.31664
BW25113_2709	norR	anaerobic nitric oxide reductase DNA-binding transcriptional activator	-0.877252	0.0360304	5.72558
BW25113_3983	rplK	50S ribosomal subunit protein L11	-1.05717	0.0360304	10.4303
BW25113_3416	malQ	4-alpha-glucanotransferase (amylomaltase)	0.96216	0.0360304	8.12081
BW25113_2737	ygbK	FliA-regulated DUF1537 family protein	0.725	0.0361157	3.86736
BW25113_1552	cspI	Qin prophage; cold shock protein	-0.873233	0.0361157	2.70522
BW25113_2174	lpxT	lipid A 1-diphosphate synthase; undecaprenyl pyrophosphate:lipid A 1-phosphate phosphotransferase	-0.731661	0.0361157	2.93579
BW25113_2298	yfcC	putative inner membrane transporter, C4-dicarboxylate anaerobic carrier family	-0.836948	0.0361157	4.6182
BW25113_4110	yjcZ	YjcZ family protein, mutational suppressor of yhjH motility mutation	0.951622	0.0364805	9.32414
BW25113_1656	sodB	superoxide dismutase, Fe	0.985376	0.0367281	10.2452
BW25113_1742	ves	cold-and stress-inducible protein	0.802714	0.0368202	6.19288
BW25113_2257	arnT	4-amino-4-deoxy-L-arabinose transferase	0.675041	0.0369804	3.04213
BW25113_1745	astB	succinylarginine dihydrolase	1.87871	0.0375105	5.21083
BW25113_4128	yjdK	uncharacterized protein	-0.727256	0.0375105	3.94289
BW25113_4203	rplI	50S ribosomal subunit protein L9	-1.01314	0.0375105	10.0438
BW25113_0527	ybcI	DUF457 family inner membrane protein	-0.729095	0.037655	2.11867
BW25113_1609	rstB	sensory histidine kinase of RstAB two-component system, low Mg-responsive via PhoQP	-0.778003	0.0378912	5.69634
BW25113_3651	trmH	tRNA mG18-2'-O-methyltransferase, SAM-dependent	-0.715453	0.0381698	4.70685
BW25113_0864	artP	arginine transporter subunit	0.834888	0.0385319	5.787
BW25113_0833	yliE	putative membrane-anchored cyclic-di-GMP phosphodiesterase	-0.84525	0.0385319	3.53506
BW25113_2201	ccmA	heme exporter subunit	-0.793647	0.0392557	5.76197
BW25113_0598	cstA	carbon starvation protein involved in peptide utilization; APC peptide transporter family protein	0.990954	0.0393241	9.95054
BW25113_2548	yphF	putative ABC superfamily sugar transporter periplasmic-binding protein	1.01392	0.0400038	1.63914
BW25113_3566	xylF	D-xylose transporter subunit	0.772599	0.0404601	4.39753
BW25113_1808	yoaA	putative ATP-dependent helicase, DinG family	-0.782526	0.040478	5.47375
BW25113_2945	endA	DNA-specific endonuclease I	-0.825726	0.0406799	2.2522
BW25113_0556	rzpD	DLP12 prophage; putative murein endopeptidase	-1.46233	0.0411521	-0.771842
BW25113_3905	rhaS	transcriptional activator of rhaBAD and rhaT	0.744634	0.0413566	3.0247
BW25113_2570	rseC	SoxR iron-sulfur cluster reduction factor component; with RsxABCDEG	0.724522	0.0416079	4.76023
BW25113_3612	gpmM	phosphoglycero mutase III, cofactor-independent	-0.924897	0.0419426	9.44399
BW25113_3581	sgbH	3-keto-L-gulonate 6-phosphate decarboxylase	1.05039	0.0420423	1.3142
BW25113_0484	copA	copper transporter	0.878929	0.0421258	6.56661
BW25113_4197	ulaE	L-xylulose 5-phosphate 3-epimerase	0.769254	0.0424583	3.18471
BW25113_3307	rpsN	30S ribosomal subunit protein S14	-1.11251	0.0427112	11.1579
BW25113_1415	aldA	aldehyde dehydrogenase A, NAD-linked	1.3948	0.0427112	10.5921
BW25113_4226	ppa	inorganic pyrophosphatase	-0.885039	0.0429792	9.52859
BW25113_3319	rplD	50S ribosomal subunit protein L4	-1.1363	0.0432533	10.8511
BW25113_0169	rpsB	30S ribosomal subunit protein S2	-0.936899	0.0432533	11.4673
BW25113_4237	nrdG	anaerobic ribonucleotide reductase activating protein	-0.866054	0.0432533	4.51116
BW25113_2966	yqgA	DUF554 family putative inner membrane protein	-0.76992	0.043635	5.56025
BW25113_1488	ddpX	D-ala-D-ala dipeptidase, Zn-dependent	1.19015	0.0437579	1.86527
BW25113_1021	pgaD	biofilm PGA synthase PgaCD, regulatory subunit; c-di-GMP-stimulated activity and dimerization	1.11128	0.0443413	0.646426
BW25113_3381	yhfX	putative pyridoxal 5'-phosphate binding protein	1.09307	0.0447882	0.249774
BW25113_4333	yjiK	SdiA-regulated family putative membrane-anchored protein; putative phytase-like esterase	0.91904	0.045446	3.37879
BW25113_2890	lysS	lysine tRNA synthetase, constitutive	-0.920663	0.0456301	9.13681
BW25113_1321	ycjX	DUF463 family protein, putative P-loop NTPase	0.898292	0.0456301	5.95554
BW25113_1674	ydhY	putative 4Fe-4S ferridoxin-type protein; FNR, Nar, NarP-regulated protein; putative subunit of YdhYVWXUT oxidoreductase complex	2.143	0.0458442	7.257
BW25113_2942	metK	S-adenosylmethionine synthetase	-0.880991	0.0459398	7.28351
BW25113_3256	accC	acetyl-CoA carboxylase, biotin carboxylase subunit	-0.893661	0.045977	8.94795
BW25113_2736	ygbJ	putative dehydrogenase	0.89434	0.0464652	3.11706
BW25113_3880	yihS	aldose-ketose isomerase; D-mannose isomerase	0.680374	0.0464993	3.92146
BW25113_2448	yffQ	CPZ-55 prophage; uncharacterized protein	1.03626	0.0464993	0.517278
BW25113_2151	galS	galactose-and fucose-inducible galactose regulon transcriptional isorepressor; mgl operon transcriptional repressor; autorepressor	0.866281	0.0464993	5.88645
BW25113_3166	truB	tRNA pseudouridine synthase B: tRNA pseudouridine(55) synthase and putative tmRNA pseudouridine(342) synthase	-0.828987	0.0464993	7.49391
BW25113_0168	map	methionine aminopeptidase	-0.80817	0.0468659	7.14903
BW25113_1608	rstA	response regulator of RstAB two-component system, low Mg-responsive via PhoQP	-0.783763	0.0472272	5.58251
BW25113_0511	ybbW	putative allantoin transporter	1.48608	0.0477489	0.934114
BW25113_0125	hpt	hypoxanthine phosphoribosyltransferase	-0.792303	0.0488526	6.38185
BW25113_4579	yaiX	\N	1.6671	0.0488526	-0.986815
BW25113_4042	dgkA	diacylglycerol kinase	-0.820599	0.0490616	5.34154
BW25113_3028	mdaB	NADPH quinone reductase	-0.678212	0.0490616	5.31437
BW25113_2461	eutP	putative P-loop NTPase ethanolamine utilization protein	0.823182	0.0496889	1.37747
BW25113_0884	infA	translation initiation factor IF-1	-0.859453	0.0497342	7.02366
BW25113_4152	frdC	fumarate reductase (anaerobic), membrane anchor subunit	1.35498	0.049756	8.37733
BW25113_2386	fryC	putative enzyme IIC component of PTS	0.975943	0.0502008	1.48141
BW25113_2250	yfaZ	outer membrane protein, putative porin	-0.905034	0.0514396	3.99273
BW25113_2148	mglC	methyl-galactoside transporter subunit	0.852029	0.0514396	8.09972
BW25113_2582	trxC	thioredoxin 2	0.763591	0.0524528	4.72364
BW25113_1388	paaA	ring 1,2-phenylacetyl-CoA epoxidase subunit	1.52368	0.0531118	3.13085
BW25113_1698	ydiR	putative electron transfer flavoprotein, FAD-binding subunit	0.873025	0.0539284	1.62044
BW25113_2677	proV	glycine betaine transporter subunit	-0.741059	0.0539284	2.55836
BW25113_2449	yffR	CPZ-55 prophage; uncharacterized protein	0.845173	0.0540326	3.33941
BW25113_3065	rpsU	30S ribosomal subunit protein S21	-0.984799	0.0540329	7.81387
BW25113_4336	yjiN	zinc-type alcohol dehydrogenase-like protein	0.756888	0.0540329	3.9303
BW25113_0839	dacC	D-alanyl-D-alanine carboxypeptidase (penicillin-binding protein 6a)	0.8924	0.0540329	7.48384
BW25113_2264	menD	2-succinyl-5-enolpyruvyl-6-hydroxy-3-cyclohexene-1-carboxylate synthase; SEPHCHC synthase	-0.768767	0.0546329	6.64862
BW25113_4248	yjgH	UPF0131 family protein	0.818731	0.0556949	2.04195
BW25113_3713	chrR	chromate reductase, Class I, flavoprotein	0.821516	0.0558825	5.84047
BW25113_4467	glcF	glycolate oxidase 4Fe-4S iron-sulfur cluster subunit	1.17634	0.0558825	6.98011
BW25113_1262	trpC	fused indole-3-glycerolphosphate synthetase/N-(5-phosphoribosyl)anthranilate isomerase	0.686212	0.0560129	4.13656
BW25113_4017	arpA	ankyrin repeat protein	-1.07823	0.0568678	1.43803
BW25113_3340	fusA	protein chain elongation factor EF-G, GTP-binding	-0.917073	0.0570151	13.6026
BW25113_4200	rpsF	30S ribosomal subunit protein S6	-1.07882	0.0570351	10.2133
BW25113_3383	yhfZ	putative DNA-binding transcriptional regulator	0.6472	0.0573063	4.71103
BW25113_2882	xanQ	xanthine permease	0.730573	0.0586403	2.66811
BW25113_0751	pnuC	nicotinamide riboside transporter	0.81848	0.0586632	4.60128
BW25113_4014	aceB	malate synthase A	1.20659	0.0586632	9.3646
BW25113_1251	yciI	putative DGPF domain-containing enzyme	1.04951	0.0586632	5.36178
BW25113_1877	yecT	uncharacterized protein	-0.733495	0.0586663	3.7059
BW25113_1970	hiuH	hydroxyisourate hydrolase	-0.788427	0.0588515	2.03827
BW25113_4123	dcuB	C4-dicarboxylate transporter, anaerobic; DcuS co-sensor	1.72609	0.0594348	6.96751
BW25113_3521	yhjC	LysR family putative transcriptional regulator	-0.681348	0.0594348	4.57654
BW25113_2726	hypA	protein involved in nickel insertion into hydrogenases 3	-0.87375	0.0594348	4.7898
BW25113_2014	plaP	putrescine importer, low affinity	-0.933365	0.0594875	6.25965
BW25113_4202	rpsR	30S ribosomal subunit protein S18	-0.959783	0.0595581	8.85642
BW25113_1968	yedV	putative sensory kinase in two-component regulatory system with YedW	-0.678221	0.0595581	3.34926
BW25113_3820	yigI	4HBT thioesterase family protein	0.919278	0.0597897	2.98121
BW25113_0826	moeB	molybdopterin synthase sulfurylase	-0.727764	0.0599175	6.24836
BW25113_4231	yjfF	inner membrane putative ABC superfamily sugar transporter permease	0.775458	0.0602384	3.74216
BW25113_4114	eptA	lipid A phosphoethanolamine transferase	0.708094	0.060463	2.76685
BW25113_0882	clpA	ATPase and specificity subunit of ClpA-ClpP ATP-dependent serine protease, chaperone activity	0.932245	0.060463	10.4451
BW25113_4581	ybeM	\N	0.790503	0.0605844	4.47188
BW25113_2800	fucA	L-fuculose-1-phosphate aldolase	0.666518	0.0607179	4.53613
BW25113_4201	priB	primosomal protein N	-1.03909	0.0610209	9.55331
BW25113_0038	caiB	crotonobetainyl CoA:carnitine CoA transferase	0.708197	0.061061	3.11823
BW25113_2637	yfjT	CP4-57 prophage; putative periplasmic protein	0.645863	0.0616573	3.1124
BW25113_0872	hcr	HCP oxidoreductase, NADH-dependent	-0.866998	0.061833	6.10946
BW25113_3304	rplR	50S ribosomal subunit protein L18	-0.964156	0.0621243	10.2548
BW25113_3831	udp	uridine phosphorylase	0.851867	0.0623241	8.0587
BW25113_4469	ygiQ	Radical SAM superfamily protein	-0.84214	0.0623465	5.70482
BW25113_4691	sroH	\N	0.694246	0.0623465	4.51074
BW25113_1635	gstA	glutathionine S-transferase	0.816611	0.0626211	6.63782
BW25113_0653	gltK	glutamate, aspartate ABC transporter permease subunit	0.750953	0.0630822	4.25661
BW25113_0286	paoA	PaoABC aldehyde oxidoreductase, 2Fe-2S subunit	0.997577	0.0638061	0.957441
BW25113_0529	folD	bifunctional 5,10-methylene-tetrahydrofolate dehydrogenase/ 5,10-methylene-tetrahydrofolate cyclohydrolase	-0.714612	0.0641117	6.23477
BW25113_1375	ynaE	cold shock protein, Rac prophage	-0.935027	0.0643427	1.766
BW25113_3450	ugpC	glycerol-3-phosphate transporter subunit	1.03159	0.0649012	3.82268
BW25113_4671	ykgR	uncharacterized protein	-0.665533	0.0649012	3.08706
BW25113_4167	nnr	bifunctional NAD(P)H-hydrate repair enzyme; C-terminal domain ADP-dependent (S)-NAD(P)H-hydrate dehydratase and N-terminal domain NAD(P)H-hydrate epimerase	0.766614	0.0650338	5.38041
BW25113_0270	yagG	CP4-6 prophage; putative sugar transporter	0.691145	0.0653679	2.17583
BW25113_0358	yaiO	outer membrane protein	0.843796	0.0656052	1.94113
BW25113_4678	yoeI	uncharacterized protein	-0.906171	0.0657899	2.12946
BW25113_3519	treF	cytoplasmic trehalase	0.705262	0.0662041	4.93168
BW25113_3926	glpK	glycerol kinase	0.732081	0.0665142	7.27241
BW25113_0528	ybcJ	ribosome-associated protein; putative RNA-binding protein	-0.683161	0.066688	3.2517
BW25113_1512	lsrR	lsr operon transcriptional repressor	0.706664	0.0672826	5.40738
BW25113_2632	yfjP	CP4-57 prophage; 50S ribosome-binding GTPase family protein	0.711381	0.0672986	2.30777
BW25113_0694	kdpE	response regulator in two-component regulatory system with KdpD	0.730573	0.0672999	2.68255
BW25113_0183	rnhB	ribonuclease HII, degrades RNA of DNA-RNA hybrids	-0.626119	0.0673089	4.47861
BW25113_3225	nanA	N-acetylneuraminate lyase	-0.793178	0.067819	6.9901
BW25113_1536	ydeI	hydrogen peroxide resistance OB fold protein; putative periplasmic protein	0.992943	0.0678858	1.28615
BW25113_0685	ybfE	LexA-regulated protein, CopB family	-0.66101	0.0678858	3.0563
BW25113_2110	yehC	putative periplasmic pilin chaperone	-1.05732	0.0681904	-0.065714
BW25113_1260	trpA	tryptophan synthase, alpha subunit	0.730883	0.0681904	4.68804
BW25113_1314	ycjR	putative TIM alpha/beta barrel enzyme	0.721328	0.068864	2.78312
BW25113_0305	rclR	reactive chlorine species (RCS)-specific activator of the rcl genes	0.641062	0.0689913	3.55583
BW25113_3705	yidC	membrane protein insertase	-0.81219	0.0694584	8.30622
BW25113_0047	kefC	potassium:proton antiporter	0.826129	0.0700931	5.10032
BW25113_0866	ybjQ	UPF0145 family protein	0.787617	0.070412	5.70239
BW25113_1421	trg	methyl-accepting chemotaxis protein III, ribose and galactose sensor receptor	0.731483	0.0704837	9.60218
BW25113_1244	oppB	oligopeptide transporter subunit	0.751449	0.0720816	7.95772
BW25113_4115	adiC	arginine:agmatine antiporter	1.20546	0.0720843	3.66877
BW25113_0614	citX	apo-citrate lyase phosphoribosyl-dephospho-CoA transferase	1.23958	0.0724557	-0.365009
BW25113_3317	rplB	50S ribosomal subunit protein L2	-1.00537	0.0725881	11.9714
BW25113_3300	secY	preprotein translocase membrane subunit	-0.884241	0.0725881	12.5617
BW25113_0997	torA	trimethylamine N-oxide (TMAO) reductase I, catalytic subunit	0.690135	0.0734734	3.15633
BW25113_0218	yafU	\N	-1.73658	0.0736319	-1.76961
BW25113_1649	nemR	transcriptional repressor for the nemRA-gloA operon, quinone-, glyoxal-, and HOCl-activated	0.737201	0.0739486	2.78733
BW25113_2868	xdhC	xanthine dehydrogenase, Fe-S binding subunit	0.678065	0.0739486	3.85036
BW25113_1125	potB	polyamine transporter subunit	-0.666615	0.0740874	4.82183
BW25113_1920	fliY	cystine transporter subunit	0.721792	0.0741585	8.90548
BW25113_3303	rpsE	30S ribosomal subunit protein S5	-0.913456	0.0741585	11.1301
BW25113_3302	rpmD	50S ribosomal subunit protein L30	-0.907812	0.0742547	8.94385
BW25113_4342	yjiT	\N	0.737591	0.0743666	6.93556
BW25113_0187	yaeR	putative lyase	0.642893	0.075536	4.01519
BW25113_2322	yfcJ	putative arabinose efflux transporter	-0.790942	0.0768407	2.41583
BW25113_2979	glcD	glycolate oxidase subunit, FAD-linked	1.23245	0.0772031	8.02082
BW25113_1824	yobF	DUF2527 family heat-induced protein	-0.835144	0.0776743	8.53833
BW25113_3614	yibQ	putative polysaccharide deacetylase	-0.65489	0.0776743	4.28945
BW25113_2200	ccmB	heme exporter subunit	-0.558349	0.07768	4.09846
BW25113_2809	ygdI	DUF903 family verified lipoprotein	0.712361	0.0778282	4.56687
BW25113_1843	yobB	C-N hydrolase family protein	0.642265	0.0789499	4.53726
BW25113_1389	paaB	putative ring 1,2-phenylacetyl-CoA epoxidase subunit	1.54801	0.0790151	2.03786
BW25113_1486	ddpB	D-ala-D-ala transporter subunit	0.908725	0.0790151	2.21687
BW25113_1174	minE	cell division topological specificity factor	0.747916	0.0791963	6.67292
BW25113_4036	lamB	maltose outer membrane porin (maltoporin)	0.96606	0.0791963	10.654
BW25113_1088	yceD	DUF177 family protein	-0.81025	0.0791963	9.71589
BW25113_1216	chaA	calcium/sodium:proton antiporter	-0.637847	0.0791963	4.09582
BW25113_4428	hokB	toxic polypeptide, small	0.719714	0.0791963	3.61919
BW25113_3282	tsaC	tRNA(ANN) t(6)A37 threonylcarbamoyladenosine modification protein, threonine-dependent ADP-forming ATPase	-0.697035	0.0795235	5.14884
BW25113_3917	sbp	sulfate transporter subunit	0.979038	0.0801714	5.32507
BW25113_0419	yajO	2-carboxybenzaldehyde reductase	0.711848	0.0806628	7.05184
BW25113_3257	yhdT	DUF997 family putative inner membrane protein	-0.825794	0.0807944	0.805318
BW25113_4147	efp	polyproline-specific translation elongation factor EF-P	-0.775131	0.0813592	8.29286
BW25113_0207	dkgB	2,5-diketo-D-gluconate reductase B	-0.598733	0.0813592	4.51908
BW25113_3299	rpmJ	50S ribosomal subunit protein L36	-0.795072	0.0817045	9.75923
BW25113_2995	hybB	putative hydrogenase 2 cytochrome b type component	1.21067	0.0817045	7.81139
BW25113_3697	yidA	sugar phosphate phosphatase; substrates include erythrose 4-P and mannose 1-P phosphatase	-0.678065	0.0817045	6.41829
BW25113_4214	cysQ	3'(2'),5'-bisphosphate nucleotidase	0.75458	0.0818876	6.78422
BW25113_0433	ampG	muropeptide transporter	-0.717862	0.0826651	5.66181
BW25113_0634	mrdB	cell wall shape-determining protein	-0.782744	0.0838261	5.52369
BW25113_1468	narZ	nitrate reductase 2 (NRZ), alpha subunit	0.672872	0.0838261	3.98925
BW25113_3275	rrlD	\N	0.905643	0.0846702	5.76597
BW25113_4414	tff	\N	-1.17491	0.0847028	8.44209
BW25113_3421	rtcB	RNA-splicing ligase	0.666149	0.0847581	3.23059
BW25113_0830	gsiB	glutathione periplasmic binding protein, ABC superfamily transporter	0.686725	0.0848499	7.15998
BW25113_4134	pheU	\N	0.801004	0.0848499	1.80501
BW25113_2765	queD	6-pyruvoyl tetrahydrobiopterin synthase (PTPS)	-0.775377	0.0851259	3.26054
BW25113_2353	tfaS	\N	0.966596	0.0851563	1.55239
BW25113_1083	flgL	flagellar hook-filament junction protein	0.80335	0.0851563	10.4131
BW25113_3922	yiiS	UPF0381 family protein	0.750311	0.0855215	4.83948
BW25113_1390	paaC	ring 1,2-phenylacetyl-CoA epoxidase subunit	1.34362	0.0855215	3.11468
BW25113_3211	yhcC	putative Fe-S oxidoreductase, Radical SAM superfamily protein	-0.636255	0.0855723	4.23838
BW25113_3888	yiiD	putative acetyltransferase	0.741202	0.0858904	6.75514
BW25113_1532	marB	mar operon regulator, periplasmic	-0.661756	0.0862607	3.24931
BW25113_3615	waaH	LPS(HepIII)-glucuronic acid glycosyltransferase	-0.715292	0.0872162	1.92596
BW25113_1972	yedZ	inner membrane heme subunit for periplasmic YedYZ reductase	0.797535	0.087382	2.26983
BW25113_3301	rplO	50S ribosomal subunit protein L15	-0.916681	0.0875735	11.4345
BW25113_1311	ycjO	inner membrane putative ABC superfamily sugar transporter permease	0.836564	0.0875805	1.19901
BW25113_1007	rutF	flavin:NADH reductase	0.858137	0.0897176	1.64913
BW25113_3704	rnpA	protein C5 component of RNase P	-0.799003	0.0908715	5.06784
BW25113_2557	purL	phosphoribosylformyl-glycineamide synthetase	-0.69415	0.0908715	6.64975
BW25113_0797	rhlE	ATP-dependent RNA helicase	-0.571128	0.0915619	4.23219
BW25113_4478	dgoD	galactonate dehydratase	0.736235	0.0915619	3.378
BW25113_2671	ygaC	uncharacterized protein	0.702106	0.0916683	3.31092
BW25113_4614	sokA	\N	-5.10217	0.0918086	-3.44122
BW25113_1312	ycjP	inner membrane putative ABC superfamily sugar transporter permease	0.738333	0.092245	1.92204
BW25113_2957	ansB	periplasmic L-asparaginase 2	0.967494	0.092646	11.4498
BW25113_1936	intG	\N	-0.794842	0.0933268	4.21731
BW25113_1167	ymgC	Blue light, low temperature and stress induced protein	1.82767	0.0939544	-0.638824
BW25113_3075	ebgR	transcriptional repressor	-0.693612	0.0939544	5.62185
BW25113_2451	eutA	reactivating factor for ethanolamine ammonia lyase	0.881098	0.0939544	1.32732
BW25113_2154	yeiG	S-formylglutathione hydrolase	0.659237	0.0945954	6.38663
BW25113_3318	rplW	50S ribosomal subunit protein L23	-1.10549	0.0950026	10.6188
BW25113_4292	fecR	FecI pro-sigma factor; transmembrane signal transducer for ferric citrate transport; periplasmic FecA:ferric citrate sensor and cytoplasmic FecI ECF sigma factor activator	-0.838023	0.0953172	1.64518
BW25113_1654	grxD	glutaredoxin-4	-0.685738	0.0954793	7.33351
BW25113_0232	yafN	antitoxin of the YafO-YafN toxin-antitoxin system	-0.628122	0.0961011	3.4852
BW25113_0124	gcd	glucose dehydrogenase	0.967269	0.0965795	5.7533
BW25113_3525	yhjH	cyclic-di-GMP phosphodiesterase, FlhDC-regulated	0.76121	0.0980318	8.8797
BW25113_1067	yceH	UPF0502 family protein	0.748241	0.0983055	6.9329
BW25113_3315	rplV	50S ribosomal subunit protein L22	-0.97568	0.0983938	11.0061
BW25113_2308	hisQ	histidine/lysine/arginine/ornithine transporter permease subunit	0.740493	0.0989748	4.68672
BW25113_4438	cyaR	\N	-0.731436	0.0994286	2.56725
BW25113_0879	macB	fused macrolide transporter subunits of ABC superfamily: ATP-binding component/membrane component	0.697181	0.0994286	5.76263
BW25113_0348	mhpB	2,3-dihydroxyphenylpropionate 1,2-dioxygenase	0.777542	0.100021	1.09252
BW25113_0986	gfcB	O-antigen capsule production lipoprotein	-1.28403	0.100046	-0.207735
BW25113_1825	yebO	putative inner membrane protein	-0.662817	0.100475	6.20709
BW25113_4072	nrfC	formate-dependent nitrite reductase, 4Fe4S subunit	-0.885649	0.100475	4.63558
BW25113_3946	fsaB	fructose-6-phosphate aldolase 2	0.667961	0.100482	3.47251
BW25113_2911	ssrS	\N	0.82274	0.100564	11.1739
BW25113_0705	ybfL	\N	1.53037	0.102061	-0.191934
BW25113_4367	fhuF	ferric iron reductase involved in ferric hydroximate transport	-0.765387	0.102486	2.24482
BW25113_1580	rspB	putative Zn-dependent NAD(P)-binding oxidoreductase	-0.657721	0.104301	1.57146
BW25113_0712	ybgK	putative allophanate hydrolase, subunit 2	0.770823	0.104414	6.4736
BW25113_0708	phr	deoxyribodipyrimidine photolyase, FAD-binding	0.656893	0.105318	4.57243
BW25113_4135	yjdC	putative transcriptional regulator	0.747477	0.105591	5.76759
BW25113_1105	lpoB	OM lipoprotein stimulator of MrcB transpeptidase	0.741419	0.105715	6.26767
BW25113_1508	hipB	antitoxin of HipAB toxin-antitoxin system	0.701093	0.105772	4.31376
BW25113_3991	thiG	thiamine biosynthesis ThiGH complex subunit	0.855427	0.105772	1.52683
BW25113_0763	modA	molybdate transporter subunit	0.78342	0.105776	7.86723
BW25113_3560	glyQ	glycine tRNA synthetase, alpha subunit	-0.694143	0.105776	8.4345
BW25113_2340	sixA	phosphohistidine phosphatase	0.694242	0.106468	6.07335
BW25113_1646	sodC	superoxide dismutase, Cu, Zn, periplasmic	0.714334	0.107008	5.34231
BW25113_1377	ompN	outer membrane pore protein N, non-specific	-0.946805	0.107882	0.249101
BW25113_2912	fau	5-formyltetrahydrofolate cyclo-ligase family protein	-0.678967	0.107882	4.6557
BW25113_1744	astE	succinylglutamate desuccinylase	1.64308	0.107882	4.32545
BW25113_1915	yecF	DUF2594 family protein	-0.658147	0.107882	4.04238
BW25113_2838	lysA	diaminopimelate decarboxylase, PLP-binding	-0.677126	0.108424	4.18039
BW25113_0007	yaaJ	putative transporter	-0.643928	0.108424	5.70742
BW25113_3410	feoC	putative DNA-binding transcriptional regulator	-0.555552	0.108424	3.3328
BW25113_0814	ompX	outer membrane protein X	-0.690733	0.109159	9.31514
BW25113_3169	nusA	transcription termination/antitermination L factor	-0.705922	0.109432	8.5742
BW25113_0827	moeA	molybdopterin molybdenumtransferase; molybdopterin biosynthesis protein	-0.670582	0.109439	6.88482
BW25113_2990	hybG	hydrogenase 2 accessory protein	0.911899	0.109508	4.2119
BW25113_0345	lacI	DNA-binding transcriptional repressor	0.834054	0.10957	6.20238
BW25113_0436	tig	peptidyl-prolyl cis/trans isomerase (trigger factor)	-0.776109	0.10957	10.7564
BW25113_3556	cspA	RNA chaperone and antiterminator, cold-inducible	-0.834406	0.109655	10.6657
BW25113_1378	pfo	pyruvate-flavodoxin oxidoreductase	0.768598	0.109655	8.15389
BW25113_0009	mog	molybdochelatase incorporating molybdenum into molybdopterin	-0.690246	0.110085	6.48289
BW25113_1380	ldhA	fermentative D-lactate dehydrogenase, NAD-dependent	0.742616	0.110085	6.296
BW25113_4067	actP	acetate transporter	1.62746	0.110959	7.93715
BW25113_1949	fliQ	flagellar biosynthesis protein	-0.672301	0.110959	3.86436
BW25113_2094	gatA	galactitol-specific enzyme IIA component of PTS	0.87342	0.111789	11.1019
BW25113_2173	yeiR	Zn-stimulated GTPase involved in zinc homeostasis; mutants are cadmium and EDTA sensitive; Zn(2+) binding protein	-0.56615	0.111981	4.00054
BW25113_3602	yibL	ribosome-associated DUF2810 family protein	-0.671064	0.111981	5.67924
BW25113_1819	manZ	mannose-specific enzyme IID component of PTS	0.918847	0.112898	9.29767
BW25113_1661	cfa	cyclopropane fatty acyl phospholipid synthase (unsaturated-phospholipid methyltransferase)	0.816198	0.112898	8.11518
BW25113_2981	yghO	\N	0.697377	0.113173	3.46535
BW25113_0203	alaV	\N	-0.847786	0.113381	1.19264
BW25113_3360	pabA	aminodeoxychorismate synthase, subunit II	0.675561	0.114518	3.32425
BW25113_0180	fabZ	(3R)-hydroxymyristol acyl carrier protein dehydratase	-0.68363	0.114518	7.65489
BW25113_0860	artJ	arginine binding protein, periplasmic	0.690804	0.114708	3.66184
BW25113_0704	ybfC	putative periplasmic protein	0.960785	0.114708	0.295598
BW25113_0998	torD	TorA-maturation chaperone	0.6709	0.115941	2.85391
BW25113_2500	purN	phosphoribosylglycinamide formyltransferase 1	-0.576309	0.116455	4.76122
BW25113_3071	yqjI	PadR family putative transcriptional regulator	0.678526	0.117558	5.99364
BW25113_3594	yibA	HEAT-domain lethality reduction protein; putative immunity protein for putative polymorphic toxin RhsA	0.67427	0.117558	2.32035
BW25113_1815	yoaD	putative membrane-anchored cyclic-di-GMP phosphodiesterase, regulator of cellulose production	0.631451	0.117775	3.27366
BW25113_4204	yjfZ	uncharacterized protein	-0.68494	0.117813	1.45914
BW25113_4498	gatR	\N	0.755375	0.118052	7.623
BW25113_3168	infB	translation initiation factor IF-2	-0.745322	0.118373	10.5559
BW25113_0889	lrp	leucine-responsive global transcriptional regulator	0.71505	0.118373	7.83807
BW25113_1603	pntA	pyridine nucleotide transhydrogenase, alpha subunit	0.764245	0.118373	8.57381
BW25113_4217	ytfK	DUF1107 family protein	0.756488	0.118415	8.37059
BW25113_3669	uhpA	response regulator in two-component regulatory system wtih UhpB	-0.609174	0.118415	4.1586
BW25113_1924	fliD	flagellar filament capping protein	0.802514	0.119194	9.8122
BW25113_3203	hpf	ribosome hibernation promoting factor HPF; stabilizes 70S dimers (100S)	0.707511	0.119194	7.25811
BW25113_0238	gpt	xanthine phosphoribosyltransferase; xanthine-guanine phosphoribosyltransferase	-0.69896	0.11932	5.66432
BW25113_0654	gltJ	glutamate, aspartate ABC transporter permease subunit	0.622529	0.11932	4.86125
BW25113_4669	ilvX	uncharacterized protein	-0.993554	0.11932	0.0530133
BW25113_3316	rpsS	30S ribosomal subunit protein S19	-0.96487	0.11932	10.2997
BW25113_0199	metN	DL-methionine transporter subunit	-0.678997	0.119596	5.47754
BW25113_4116	adiY	adi system transcriptional activator	1.32761	0.119684	5.41695
BW25113_2234	nrdA	ribonucleoside-diphosphate reductase 1, alpha subunit	-0.652979	0.119877	7.69725
BW25113_3524	yhjG	putative inner membrane-anchored periplasmic AsmA family protein	0.675429	0.120274	7.66297
BW25113_0635	mrdA	transpeptidase involved in peptidoglycan synthesis (penicillin-binding protein 2)	-0.663184	0.120565	5.70417
BW25113_0501	ybbD	\N	-1.10672	0.120565	-0.554114
BW25113_4538	yoeF	\N	-0.764792	0.120695	2.27919
BW25113_1675	ydhZ	uncharacterized protein	0.727531	0.120695	3.36671
BW25113_0461	tomB	Hha toxicity attenuator; conjugation-related protein	0.69711	0.12094	5.26478
BW25113_0553	nmpC	\N	-0.697591	0.12094	10.4518
BW25113_3565	xylA	D-xylose isomerase	0.66783	0.121008	4.70471
BW25113_2236	yfaE	ferredoxin involved with ribonucleotide reductase diferric-tyrosyl radical (Y*) cofactor maintenance	-0.6302	0.121308	5.12739
BW25113_3170	rimP	ribosome maturation factor for 30S subunits	-0.644235	0.121326	6.14635
BW25113_3664	yicO	putative adenine permease	0.61917	0.121532	1.79697
BW25113_1554	rrrQ	Qin prophage; putative lysozyme	1.21217	0.121637	-0.907431
BW25113_0742	ybgF	periplasmic TolA-binding protein	-0.679279	0.121742	8.13347
BW25113_1154	stfP	e14 prophage; uncharacterized protein	-1.06525	0.122272	-0.721402
BW25113_3258	panF	pantothenate:sodium symporter	-0.628597	0.122272	3.90249
BW25113_4559	yjdO	uncharacterized protein	-0.606374	0.12231	3.76208
BW25113_1355	ydaG	Rac prophage; uncharacterized protein	-0.784221	0.12231	0.541189
BW25113_2565	recO	gap repair protein	-0.623323	0.122404	4.97205
BW25113_1300	puuC	gamma-glutamyl-gamma-aminobutyraldehyde dehydrogenase; succinate semialdehyde dehydrogenase	1.20133	0.122915	3.41448
BW25113_1627	rsxA	SoxR iron-sulfur cluster reduction factor component; inner membrane protein of electron transport complex	-0.675701	0.122915	2.40599
BW25113_3268	yhdW	\N	0.589831	0.122915	2.75364
BW25113_4609	ryfD	\N	0.636622	0.123801	4.35548
BW25113_4062	soxS	superoxide response regulon transcriptional activator; autoregulator	0.534876	0.123801	2.8005
BW25113_0271	yagH	CP4-6 prophage; putative xylosidase/arabinosidase	0.735683	0.123801	2.8463
BW25113_1301	puuB	gamma-glutamylputrescine oxidoreductase	1.20934	0.123818	2.63048
BW25113_4354	yjiY	putative transporter	0.786433	0.124368	3.94199
BW25113_1610	tus	inhibitor of replication at Ter, DNA-binding protein	0.701817	0.124575	5.0583
BW25113_4293	fecI	RNA polymerase, sigma 19 factor	-0.746428	0.124766	1.72199
BW25113_0416	nusB	transcription antitermination protein	-0.621206	0.125746	7.02768
BW25113_3291	mscL	mechanosensitive channel protein, high conductance	0.75748	0.125746	6.06967
BW25113_1919	dcyD	D-cysteine desulfhydrase, PLP-dependent	0.631712	0.126	5.53655
BW25113_3700	recF	gap repair protein	-0.636688	0.126	4.90516
BW25113_1008	rutE	putative malonic semialdehyde reductase	0.735586	0.126	0.442612
BW25113_0592	fepB	iron-enterobactin transporter subunit	-0.821668	0.126	1.36356
BW25113_4146	epmB	EF-P-Lys34 lysylation protein; weak lysine 2,3-aminomutase	-0.677252	0.126044	5.67981
BW25113_3930	menA	1,4-dihydroxy-2-naphthoate octaprenyltransferase	-0.611977	0.126044	4.8695
BW25113_2774	ygcW	putative dehydrogenase	-0.719802	0.127237	0.980771
BW25113_1792	yeaO	DUF488 family protein	0.629494	0.127237	4.72956
BW25113_0517	allD	ureidoglycolate dehydrogenase	0.655345	0.127237	1.80235
BW25113_2891	prfB	peptide chain release factor RF-2	-0.707948	0.127237	7.82165
BW25113_2527	hscB	HscA co-chaperone, J domain-containing protein Hsc56; IscU-specific chaperone HscAB	-0.55512	0.12796	4.55351
BW25113_3945	gldA	glycerol dehydrogenase, NAD+ dependent; 1,2-propanediol:NAD+ oxidoreductase	0.817417	0.128292	7.5654
BW25113_0473	htpG	protein refolding molecular co-chaperone Hsp90, Hsp70-dependent; heat-shock protein; ATPase	0.751478	0.129166	10.6194
BW25113_3293	yhdN	DUF1992 family protein	0.619372	0.130397	4.66025
BW25113_4240	treB	fused trehalose(maltose)-specific PTS enzyme: IIB component/IIC component	-0.881974	0.130397	12.4271
BW25113_2953	yggU	UPF0235 family protein	-0.599378	0.131306	3.31257
BW25113_1348	ralR	Rac prophage; restriction alleviation protein	1.63315	0.13132	-2.2791
BW25113_3190	ibaG	acid stress protein; putative transcriptional regulator, BolA family	-0.673656	0.13198	4.79161
BW25113_2400	gltX	glutamyl-tRNA synthetase	-0.729616	0.132242	8.43057
BW25113_0296	ykgM	50S ribosomal protein L31 type B; alternative L31 utilized during zinc limitation	-0.871511	0.133428	1.42675
BW25113_1498	ydeN	putative Ser-type periplasmic non-aryl sulfatase	0.661079	0.134685	7.01801
BW25113_2967	pheV	\N	-0.655022	0.134771	1.90985
BW25113_1600	mdtJ	multidrug efflux system transporter	-0.580824	0.13598	1.94555
BW25113_2073	yegL	VMA domain protein	0.896528	0.136001	0.530135
BW25113_2388	glk	glucokinase	-0.588267	0.137022	7.82759
BW25113_4312	fimB	tyrosine recombinase/inversion of on/off regulator of fimA	-0.634772	0.137022	4.6236
BW25113_0014	dnaK	chaperone Hsp70, with co-chaperone DnaJ	0.742971	0.137197	12.0573
BW25113_1838	pphA	serine/threonine-specific protein phosphatase 1	0.611978	0.137197	3.10932
BW25113_0828	iaaA	Isoaspartyl peptidase	0.606955	0.137197	7.19216
BW25113_0644	ybeQ	Sel1 family TPR-like repeat protein	0.655708	0.137577	5.33641
BW25113_1840	yebZ	inner membrane protein	-0.669042	0.137577	5.79431
BW25113_2954	rdgB	dITP/XTP pyrophosphatase	-0.623674	0.138095	5.01726
BW25113_3064	tsaD	tRNA(ANN) t(6)A37 threonylcarbamoyladenosine modification protein; glycation binding protein	-0.596194	0.138115	5.39465
BW25113_4153	frdB	fumarate reductase (anaerobic), Fe-S subunit	1.0789	0.139656	9.51456
BW25113_0764	modB	molybdate transporter subunit	0.772708	0.140478	6.58133
BW25113_3698	yidB	DUF937 family protein	0.55246	0.140484	3.64603
BW25113_3667	uhpC	membrane protein regulates uhpT expression	-0.566647	0.140484	3.04745
BW25113_1873	torY	TMAO reductase III (TorYZ), cytochrome c-type subunit	0.665328	0.140484	1.31352
BW25113_3828	metR	methionine biosynthesis regulon transcriptional regulator	-0.632695	0.140484	2.65216
BW25113_4357	yjjM	yjjMN operon transcriptional activator	-0.778076	0.140484	6.1333
BW25113_0915	lpxK	lipid A 4'kinase	-0.535679	0.141178	4.86511
BW25113_1605	ydgI	putative arginine/ornithine antiporter transporter	-0.569699	0.142652	3.21645
BW25113_1780	yeaD	D-hexose-6-phosphate epimerase-like protein	0.697287	0.143119	7.62179
BW25113_4435	isrC	\N	1.04493	0.143119	0.514928
BW25113_2510	yfgJ	DUF1407 family protein	-0.524161	0.143132	3.46939
BW25113_3313	rplP	50S ribosomal subunit protein L16	-0.785829	0.144269	11.2538
BW25113_0115	aceF	pyruvate dehydrogenase, dihydrolipoyltransacetylase component E2	1.0197	0.144818	11.3323
BW25113_2125	yehT	putative response regulator in two-component system withYehU	-0.603363	0.145	5.89233
BW25113_0221	fadE	acyl coenzyme A dehydrogenase	1.01691	0.145155	6.21477
BW25113_4388	serB	3-phosphoserine phosphatase	-0.577006	0.145155	4.94365
BW25113_0765	modC	molybdate transporter subunit	0.700105	0.145242	7.51169
BW25113_4679	yohP	uncharacterized protein	1.16217	0.14551	-0.504492
BW25113_1041	csgB	curlin nucleator protein, minor subunit in curli complex	1.16217	0.145639	-0.476959
BW25113_3484	yhhI	putative transposase	0.733049	0.145891	1.7063
BW25113_3807	cyaY	iron-dependent inhibitor of iron-sulfur cluster formation; frataxin; iron-binding and oxidizing protein	-0.596519	0.146054	4.56516
BW25113_2518	ndk	multifunctional nucleoside diphosphate kinase and apyrimidinic endonuclease and 3'-phosphodiesterase	-1.30574	0.147429	7.33391
BW25113_0338	cynR	transcriptional activator of cyn operon; autorepressor	-0.461271	0.147447	3.49128
BW25113_4310	nanM	N-acetylneuraminic acid mutarotase	0.67157	0.147447	3.14198
BW25113_3795	yifK	putative APC family amino acid transporter	0.607652	0.147447	5.50511
BW25113_0733	cydA	cytochrome d terminal oxidase, subunit I	1.18772	0.147483	11.3465
BW25113_1496	yddA	putative multidrug transporter subunit of ABC superfamily, membrane component/ATP-binding component	-1.15588	0.147797	0.168742
BW25113_2976	glcB	malate synthase G	1.04135	0.148003	9.87653
BW25113_0287	yagU	DUF1440 family inner membrane protein	0.675972	0.148074	5.41962
BW25113_1714	pheS	phenylalanine tRNA synthetase, alpha subunit	-0.677248	0.149111	8.1262
BW25113_4653	yicT	\N	-1.1465	0.149111	-0.717269
BW25113_0894	dmsA	dimethyl sulfoxide reductase, anaerobic, subunit A	1.15343	0.149111	9.49079
BW25113_4302	sgcA	putative phosphotransferase enzyme IIA component	0.733935	0.149235	2.03962
BW25113_3819	rarD	putative chloramphenical resistance permease	-0.583124	0.149235	3.32755
BW25113_1166	ariR	RcsB connector protein for regulation of biofilm and acid-resistance	1.36834	0.149235	-0.444251
BW25113_0903	pflB	formate C-acetyltransferase 1, anaerobic; pyruvate formate-lyase 1	1.16715	0.149235	13.3815
BW25113_3605	lldD	L-lactate dehydrogenase, FMN-linked	-1.61656	0.149405	6.65285
BW25113_0480	ushA	bifunctional UDP-sugar hydrolase/5'-nucleotidase	0.68878	0.149537	7.5556
BW25113_0610	rnk	regulator of nucleoside diphosphate kinase	-0.669215	0.149537	6.53791
BW25113_0314	betT	choline transporter of high affinity	0.726694	0.149763	4.97106
BW25113_4089	alsR	d-allose-inducible als operon transcriptional repressor; autorepressor; repressor of rpiR	0.583261	0.149836	6.28262
BW25113_0472	recR	gap repair protein	-0.571586	0.150393	6.81873
BW25113_3250	mreC	cell wall structural complex MreBCD transmembrane component MreC	-0.592015	0.15064	5.89654
BW25113_0932	pepN	aminopeptidase N	0.69564	0.15077	9.68868
BW25113_1014	putA	fused DNA-binding transcriptional regulator/proline dehydrogenase/pyrroline-5-carboxylate dehydrogenase	0.974247	0.151104	11.3339
BW25113_1479	maeA	malate dehydrogenase, (decarboxylating, NAD-requiring) (malic enzyme)	-0.742062	0.151421	8.72988
BW25113_0959	sxy	CRP-S-dependent promoter expression factor	0.575742	0.151593	4.64843
BW25113_0636	rlmH	23S rRNA m(3)Psi1915 pseudouridine methyltransferase, SAM-dependent	-0.522552	0.152231	4.36129
BW25113_3740	rsmG	16S rRNA m(7)G527 methyltransferase, SAM-dependent; glucose-inhibited cell-division protein	-0.605721	0.152345	4.86716
BW25113_0516	allC	allantoate amidohydrolase	0.570306	0.152405	3.24205
BW25113_1883	cheB	fused chemotaxis regulator: protein-glutamate methylesterase in two-component regulatory system with CheA	0.643602	0.152623	7.51635
BW25113_1286	rnb	ribonuclease II	-0.851881	0.152666	7.43098
BW25113_2742	nlpD	activator of AmiC murein hydrolase activity, lipoprotein	0.617978	0.153026	9.26844
BW25113_3846	fadB	fused 3-hydroxybutyryl-CoA epimerase/delta(3)-cis-delta(2)-trans-enoyl-CoA isomerase/enoyl-CoA hydratase/3-hydroxyacyl-CoA dehydrogenase	1.203	0.153706	6.96601
BW25113_4372	holD	DNA polymerase III, psi subunit	-0.612819	0.154008	3.53819
BW25113_0389	yaiA	OxyR-regulated conserved protein	0.638356	0.15426	4.86388
BW25113_1926	fliT	putative flagellar synthesis and assembly chaperone	0.675888	0.154695	7.53772
BW25113_1655	mepH	murein DD-endopeptidase, space-maker hydrolase	0.543159	0.154695	5.09993
BW25113_0284	paoC	PaoABC aldehyde oxidoreductase, Moco-containing subunit	0.573219	0.154695	2.62054
BW25113_4177	purA	adenylosuccinate synthetase	-0.634071	0.15532	9.83866
BW25113_0829	gsiA	glutathione transporter ATP-binding protein, ABC superfamily	0.562724	0.155751	7.60861
BW25113_1261	trpB	tryptophan synthase, beta subunit	0.577151	0.155964	4.924
BW25113_3311	rpsQ	30S ribosomal subunit protein S17	-0.777382	0.155964	11.1163
BW25113_3369	yhfL	small lipoprotein	-0.836226	0.155964	-0.339128
BW25113_2788	gudX	glucarate dehydratase-related protein, substrate unknown	1.05297	0.156164	7.33914
BW25113_1495	yddB	putative TonB-dependent outer membrane receptor	-0.683347	0.156297	2.85498
BW25113_3721	bglB	cryptic phospho-beta-glucosidase B	-0.606563	0.156297	1.60683
BW25113_1499	ydeO	UV-inducible global regulator, EvgA-, GadE-dependent	-1.16212	0.156525	-1.35147
BW25113_2791	truC	tRNA(Ile1,Asp) pseudouridine(65) synthase	-0.512454	0.156658	3.84059
BW25113_1490	dosC	diguanylate cyclase, cold-and stationary phase-induced oxygen-dependent biofilm regulator	0.558168	0.156658	3.26026
BW25113_1823	cspC	stress protein, member of the CspA-family	-0.720665	0.156662	9.77611
BW25113_3312	rpmC	50S ribosomal subunit protein L29	-0.893881	0.156868	9.94601
BW25113_4300	sgcR	putative DNA-binding transcriptional regulator	0.564869	0.157605	3.67441
BW25113_1253	yciA	acyl-CoA esterase	-0.581101	0.157938	3.67863
BW25113_0184	dnaE	DNA polymerase III alpha subunit	-0.660555	0.159406	7.78118
BW25113_1168	ycgG	putative membrane-anchored cyclic-di-GMP phosphodiesterase	0.855506	0.15942	0.970495
BW25113_1111	ycfQ	repressor for bhsA(ycfR)	0.579526	0.160123	5.95426
BW25113_3213	gltD	glutamate synthase, 4Fe-4S protein, small subunit	0.704873	0.160123	6.57236
BW25113_3089	sstT	sodium:serine/threonine symporter	0.668833	0.160123	6.62203
BW25113_1524	glsB	glutaminase 2	-0.501799	0.160353	4.52594
BW25113_2245	rhmA	2-keto-3-deoxy-L-rhamnonate aldolase	0.526236	0.160375	2.44323
BW25113_0887	cydD	fused glutathione, cysteine exporter subunits of ABC superfamily: membrane component/ATP-binding component	-0.572933	0.160572	6.1407
BW25113_1531	marA	multiple antibiotic resistance transcriptional regulator	-0.71724	0.160572	5.2029
BW25113_0471	ybaB	DNA-binding protein, putative nucleoid-associated protein	-0.633125	0.160985	7.39905
BW25113_1863	ruvC	component of RuvABC resolvasome, endonuclease	-0.617412	0.161296	6.6729
BW25113_2759	casB	CRISP RNA (crRNA) containing Cascade antiviral complex protein	0.727837	0.161296	0.312316
BW25113_3167	rbfA	30s ribosome binding factor	-0.593763	0.161605	6.61358
BW25113_2561	yfhH	putative DNA-binding transcriptional regulator	-0.547106	0.162041	4.65903
BW25113_1507	hipA	inactivating GltX kinase facilitating persister formation; toxin of HipAB TA pair; autokinase	0.651231	0.162041	6.34154
BW25113_1391	paaD	ring 1,2-phenylacetyl-CoA epoxidase subunit	0.933062	0.162351	2.25967
BW25113_0181	lpxA	UDP-N-acetylglucosamine acetyltransferase	-0.611579	0.162351	7.87985
BW25113_0735	ybgE	putative inner membrane protein in cydABX-ybgE operon	1.2188	0.162983	7.32125
BW25113_3786	wecB	UDP-N-acetyl glucosamine-2-epimerase	-0.543971	0.163598	5.79409
BW25113_1925	fliS	flagellar protein potentiates polymerization	0.647007	0.163598	7.79434
BW25113_2140	dusC	tRNA-dihydrouridine synthase C	-0.521056	0.163816	2.74005
BW25113_0236	prfH	\N	-0.742433	0.163816	1.51123
BW25113_0697	kdpB	potassium translocating ATPase, subunit B	-0.536953	0.16415	2.35361
BW25113_2019	hisG	ATP phosphoribosyltransferase	-0.52108	0.16415	4.86261
BW25113_3351	kefG	potassium-efflux system ancillary protein for KefB, glutathione-regulated	0.535127	0.164919	3.97572
BW25113_1322	ycjF	UPF0283 family inner membrane protein	0.617398	0.165341	5.78531
BW25113_0410	yajD	HNH nuclease family protein	-0.560096	0.165341	6.64326
BW25113_3255	accB	acetyl CoA carboxylase, BCCP subunit	-0.717735	0.165646	7.66125
BW25113_0786	ybhL	UPF0005 family inner membrane protein	0.674629	0.166032	7.1523
BW25113_3314	rpsC	30S ribosomal subunit protein S3	-0.778295	0.166032	11.9281
BW25113_2199	ccmC	heme exporter subunit	-0.490088	0.166617	5.11611
BW25113_3473	yhhS	putative arabinose efflux transporter	-0.54689	0.167573	5.61307
BW25113_1089	rpmF	50S ribosomal subunit protein L32	-0.636227	0.168118	9.44202
BW25113_3249	mreD	cell wall structural complex MreBCD transmembrane component MreD	-0.573894	0.168285	4.25496
BW25113_0785	moaE	molybdopterin synthase, large subunit	-0.516876	0.169125	5.61902
BW25113_3736	atpF	F0 sector of membrane-bound ATP synthase, subunit b	-0.723486	0.169125	10.0509
BW25113_0863	artI	arginine transporter subunit	0.69982	0.169125	7.30648
BW25113_4213	cpdB	2':3'-cyclic-nucleotide 2'-phosphodiesterase	0.634611	0.169125	8.06765
BW25113_3775	ppiC	peptidyl-prolyl cis-trans isomerase C (rotamase C)	-0.566294	0.169671	5.34774
BW25113_2220	atoC	fused response regulator of ato operon, in two-component system with AtoS: response regulator/sigma54 interaction protein	0.67448	0.169671	6.02187
BW25113_0740	tolB	periplasmic protein	-0.620914	0.169981	9.00935
BW25113_4602	ynhF	stress response membrane	0.767477	0.170403	4.31773
BW25113_0496	ybbP	putative ABC transporter permease	0.582875	0.171741	4.61458
BW25113_1973	zinT	zinc and cadmium binding protein, periplasmic	0.599087	0.172167	2.14673
BW25113_3874	yihN	MFS transporter family protein	0.542682	0.172211	3.60992
BW25113_0672	leuW	\N	-0.673077	0.173342	5.41729
BW25113_0319	yahE	DUF2877 family protein	0.955073	0.17348	-0.0874781
BW25113_1881	cheZ	chemotaxis regulator, protein phosphatase for CheY	0.640787	0.173699	8.83876
BW25113_3833	ubiE	bifunctional 2-octaprenyl-6-methoxy-1,4-benzoquinone methylase/ S-adenosylmethionine:2-DMK methyltransferase	-0.626855	0.173716	7.69319
BW25113_1469	narU	nitrate/nitrite transporter	0.709614	0.173716	2.068
BW25113_2780	pyrG	CTP synthetase	-0.593847	0.173747	8.90691
BW25113_3735	atpH	F1 sector of membrane-bound ATP synthase, delta subunit	-0.622418	0.174226	9.4474
BW25113_3427	yzgL	\N	0.673436	0.174226	1.67829
BW25113_4702	mgtL	regulatory leader peptide for mgtA	-0.51151	0.175289	5.0798
BW25113_2817	amiC	N-acetylmuramoyl-L-alanine amidase	0.622258	0.175362	6.8277
BW25113_1902	ftnB	ferritin B, putative ferrous iron reservoir	0.678501	0.175758	6.46725
BW25113_2085	yegR	uncharacterized protein	0.918272	0.176149	0.302827
BW25113_4526	ydaE	Rac prophage; conserved protein	2.78408	0.176149	-3.13033
BW25113_2996	hybA	hydrogenase 2 4Fe-4S ferredoxin-type component	0.891898	0.176149	8.42904
BW25113_0702	ybfB	putative membrane protein	1.2759	0.176149	-1.44109
BW25113_2145	yeiS	DUF2542 family protein	-0.508921	0.177085	3.09395
BW25113_0405	queA	S-adenosylmethionine:tRNA ribosyltransferase-isomerase	-0.535613	0.177186	4.56311
BW25113_2252	ais	putative LPS core heptose(II)-phosphate phosphatase	-1.28122	0.177746	-1.27485
BW25113_2989	yghU	putative S-transferase	0.607017	0.177969	6.62517
BW25113_4157	yjeN	uncharacterized protein	-0.569146	0.178483	1.59405
BW25113_3714	purP	adenine permease, high affinity; adenine:H+ symporter	-0.547662	0.178483	4.98611
BW25113_2166	psuK	pseudouridine kinase	0.633899	0.178697	1.94921
BW25113_3030	parE	DNA topoisomerase IV, subunit B	-0.556734	0.179683	7.23184
BW25113_2597	raiA	cold shock protein associated with 30S ribosomal subunit	0.748441	0.179766	12.0341
BW25113_3761	trpT	\N	-0.915304	0.180349	-0.656807
BW25113_4550	arfA	alternate ribosome-rescue factor A	0.535412	0.180349	3.32744
BW25113_2933	cmtA	putative mannitol-specific PTS enzymes: IIB component/IIC component	0.667074	0.181143	1.21927
BW25113_4216	ytfJ	putative transcriptional regulator	-0.764105	0.181291	5.83497
BW25113_0956	matP	Ter macrodomain organizer matS-binding protein	0.55261	0.182218	5.41958
BW25113_3068	mug	G/U mismatch-specific DNA glycosylase; xanthine DNA glycosylase	0.618361	0.182218	5.78627
BW25113_1213	ychQ	SIRB family inner membrane protein	-0.564448	0.182218	2.92634
BW25113_4238	nrdD	anaerobic ribonucleoside-triphosphate reductase	-0.589873	0.182218	8.20964
BW25113_1175	minD	membrane ATPase of the MinC-MinD-MinE system	0.638356	0.182273	8.36098
BW25113_1268	yciQ	enhancer of membrane protein expression; putative inner membrane protein	0.50748	0.182528	3.89308
BW25113_1533	eamA	cysteine and O-acetyl-L-serine efflux system	0.455682	0.183346	4.42451
BW25113_4364	yjjP	\N	-0.5306	0.183427	4.18858
BW25113_4697	yrdF	\N	-0.566045	0.183427	1.22927
BW25113_4521	ycgI	\N	0.757496	0.184079	0.458867
BW25113_0699	ybfA	DUF2517 family protein	-0.525234	0.184079	5.13759
BW25113_1767	ansA	cytoplasmic L-asparaginase 1	-0.543865	0.184079	5.27178
BW25113_4084	alsK	D-allose kinase	0.604494	0.184737	3.74712
BW25113_1888	cheA	fused chemotactic sensory histidine kinase in two-component regulatory system with CheB and CheY: sensory histidine kinase/signal sensing protein	0.669183	0.184762	10.4468
BW25113_1886	tar	methyl-accepting chemotaxis protein II	0.695441	0.185498	10.5923
BW25113_0182	lpxB	tetraacyldisaccharide-1-P synthase	-0.553314	0.186825	6.57432
BW25113_1921	fliZ	RpoS antagonist; putative regulator of FliA activity	0.642938	0.187387	8.6945
BW25113_0713	ybgL	UPF0271 family protein	0.651182	0.187656	5.11033
BW25113_3325	gspD	general secretory pathway component, cryptic	-0.50576	0.18973	3.12566
BW25113_4698	mgrR	\N	-0.627621	0.189923	1.05837
BW25113_3982	nusG	transcription termination factor	-0.603686	0.190017	7.51152
BW25113_3093	exuT	hexuronate transporter	0.812815	0.190062	7.34949
BW25113_2275	yfbP	TPR-like repeats-containing protein	-0.484608	0.19029	3.77069
BW25113_0489	qmcA	PHB domain membrane-anchored putative protease	0.62839	0.19029	6.1195
BW25113_4305	sgcX	putative endoglucanase with Zn-dependent exopeptidase domain	0.526664	0.19046	5.06499
BW25113_4418	psrD	\N	-0.450679	0.190639	4.2366
BW25113_1831	proQ	RNA chaperone, putative ProP translation regulator	-0.632259	0.191103	7.85671
BW25113_1950	fliR	flagellar export pore protein	-0.614865	0.192544	4.30938
BW25113_4440	ryfA	\N	0.546513	0.192843	5.17392
BW25113_0065	yabI	DedA family inner membrane protein	0.569823	0.19403	5.82241
BW25113_2727	hypB	GTP hydrolase involved in nickel liganding into hydrogenases	-0.647609	0.19403	7.7792
BW25113_0482	ybaP	TraB family protein	-0.520114	0.195913	5.08303
BW25113_1778	msrB	methionine sulfoxide reductase B	0.5515	0.196133	7.61639
BW25113_2439	eutL	putative ethanol utilization carboxysome structural protein	0.59549	0.196133	3.90788
BW25113_2499	purM	phosphoribosylaminoimidazole synthetase	-0.49235	0.196728	4.16286
BW25113_2977	glcG	DUF336 family protein	0.922532	0.197207	7.91533
BW25113_0890	ftsK	DNA translocase at septal ring sorting daughter chromsomes	-0.574816	0.197216	8.77893
BW25113_2819	recD	exonuclease V (RecBCD complex), alpha chain	0.598248	0.197216	6.0966
BW25113_1360	ydaV	Rac prophage; putative DNA replication protein	0.803021	0.197698	0.671606
BW25113_0442	ybaV	putative competence-suppressing periplasmic helix-hairpin-helix DNA-binding protein	0.502469	0.197914	4.28747
BW25113_3001	gpr	L-glyceraldehyde 3-phosphate reductase	0.612349	0.200331	8.69974
BW25113_1975	serU	\N	-0.882227	0.200331	0.338214
BW25113_1082	flgK	flagellar hook-filament junction protein 1	0.684526	0.200331	10.5683
BW25113_2792	yqcC	DUF446 family protein	-0.515483	0.201486	2.30827
BW25113_3110	yhaO	putative transporter	0.556293	0.201674	4.60961
BW25113_1887	cheW	purine-binding chemotaxis protein	0.608907	0.202166	9.78417
BW25113_0364	yaiS	putative PIG-L family deacetylase	-1.57823	0.202166	-1.90833
BW25113_0198	metI	DL-methionine transporter subunit	-0.575676	0.20233	5.23005
BW25113_2000	flu	CP4-44 prophage; antigen 43 (Ag43) phase-variable biofilm formation autotransporter	0.729867	0.202547	7.82126
BW25113_3802	hemY	putative protoheme IX synthesis protein	0.582381	0.202547	7.45373
BW25113_4219	msrA	methionine sulfoxide reductase A	0.627009	0.2029	6.01632
BW25113_2438	eutK	putative ethanol utilization carboxysome structural protein	0.600077	0.2029	3.29926
BW25113_2193	narP	response regulator in two-component regulatory system with NarQ or NarX	0.609359	0.203229	7.16446
BW25113_3955	eptC	LPS heptose I phosphoethanolamine transferase	-0.576969	0.203444	6.1325
BW25113_1734	chbF	phospho-chitobiase; general 6-phospho-beta-glucosidase activity	0.54849	0.203641	2.70756
BW25113_1206	dauA	C4-dicarboxylic acid transporter	-0.501485	0.203641	5.71935
BW25113_3783	rho	transcription termination factor	-0.538302	0.205899	8.57575
BW25113_1884	cheR	chemotaxis regulator, protein-glutamate methyltransferase	0.660122	0.206075	7.82808
BW25113_1577	ydfE	\N	-0.731399	0.206313	0.386283
BW25113_4298	yjhH	putative lyase/synthase	0.47469	0.206505	4.24961
BW25113_3056	cca	fused tRNA nucleotidyl transferase/2'3'-cyclic phosphodiesterase/2'nucleotidase and phosphatase	0.566517	0.207502	6.51303
BW25113_0787	ybhM	UPF0005 family inner membrane protein	0.67323	0.208548	1.02714
BW25113_0158	btuF	vitamin B12 transporter subunit: periplasmic-binding component of ABC superfamily	-0.450568	0.210021	4.5897
BW25113_1597	asr	acid shock-inducible periplasmic protein	0.479866	0.210021	1.77478
BW25113_1755	ynjC	inner membrane putative ABC superfamily transporter permease	0.738823	0.211192	3.99
BW25113_3371	frlB	fructoselysine-6-P-deglycase	-0.428444	0.211192	3.91452
BW25113_1397	paaJ	3-oxoadipyl-CoA/3-oxo-5,6-dehydrosuberyl-CoA thiolase	0.583065	0.211896	4.78323
BW25113_4585	chiX	\N	-0.963337	0.211896	-0.949556
BW25113_1484	ddpD	D,D-dipeptide permease system, ATP-binding component	0.721723	0.211967	2.41217
BW25113_0114	aceE	pyruvate dehydrogenase, decarboxylase component E1, thiamine triphosphate-binding	0.827865	0.211967	12.1356
BW25113_2812	tcdA	tRNA threonylcarbamoyladenosine dehydratase; sulfur acceptor for CsdA	-0.536417	0.212125	4.75539
BW25113_3769	ilvM	acetolactate synthase 2 small subunit	-0.892238	0.212407	-0.384766
BW25113_4651	yibW	\N	-1.30241	0.212407	-2.10535
BW25113_1743	spy	periplasmic ATP-independent protein refolding chaperone, stress-induced	0.538462	0.213807	4.02241
BW25113_3835	ubiB	regulator of octaprenylphenol hydroxylation, ubiquinone synthesis; regulator of 2'-N-acetyltransferase; putative ABC1 family protein kinase	-0.568525	0.213992	7.39562
BW25113_4592	cbdX	putative cytochrome bd-II oxidase subunit	0.735129	0.214236	0.616942
BW25113_4035	malK	fused maltose transport subunit, ATP-binding component of ABC superfamily/regulatory protein	0.602109	0.2148	8.96959
BW25113_0300	ykgA	\N	-0.443337	0.21519	2.8847
BW25113_0449	mdlB	putative multidrug transporter subunit of ABC superfamily, ATP-binding component	0.481291	0.21519	4.23435
BW25113_0639	nadD	nicotinic acid mononucleotide adenylyltransferase, NAD(P)-dependent	-0.51199	0.215371	4.90925
BW25113_0599	ybdH	putative oxidoreductase	0.514271	0.215371	5.52212
BW25113_3281	aroE	dehydroshikimate reductase, NAD(P)-binding	-0.513484	0.21595	5.36912
BW25113_0933	ssuB	alkanesulfonate transporter subunit	0.495954	0.216252	4.05175
BW25113_3787	wecC	UDP-N-acetyl-D-mannosaminuronic acid dehydrogenase	-0.555376	0.217188	6.31209
BW25113_4687	shoB	toxic membrane protein	0.517871	0.217934	3.81698
BW25113_0399	phoB	response regulator in two-component regulatory system with PhoR (or CreC)	0.497911	0.218177	4.3323
BW25113_0878	macA	macrolide transporter subunit, membrane fusion protein (MFP) component	0.567367	0.218177	4.80167
BW25113_1885	tap	methyl-accepting protein IV	0.66681	0.219127	9.97023
BW25113_3119	tdcR	L-threonine dehydratase operon activator protein	-0.925748	0.219127	-0.926377
BW25113_2126	yehU	inner membrane putative sensory kinase in two-component system with YehT	-0.542289	0.219127	6.66846
BW25113_2196	ccmF	heme lyase, CcmF subunit	-0.427535	0.219127	5.27214
BW25113_0163	yaeH	UPF0325 family protein	0.613882	0.219127	8.23409
BW25113_2887	ygfT	putative oxidoreductase, Fe-S subunit/nucleotide-binding subunit	0.501179	0.219127	2.96466
BW25113_3382	yhfY	PRD domain protein	0.435983	0.219129	2.71557
BW25113_0949	uup	putative transporter subunit of ABC superfamily: ATP-binding component	-0.623128	0.219129	7.32848
BW25113_0711	ybgJ	putative allophanate hydrolase, subunit 1	0.629637	0.219129	6.26817
BW25113_1358	ydaT	Rac prophage; uncharacterized protein	0.61772	0.219875	0.586075
BW25113_2095	gatZ	D-tagatose 1,6-bisphosphate aldolase 2, subunit	0.678504	0.219939	13.2058
BW25113_0804	ybiX	Fe(II)-dependent oxygenase superfamily protein	0.539143	0.22019	3.21402
BW25113_1826	mgrB	regulatory peptide for PhoPQ, feedback inhibition	-0.452347	0.220351	4.73313
BW25113_3117	tdcB	L-threonine dehydratase, catabolic	1.13422	0.220645	9.51369
BW25113_0267	yagA	CP4-6 prophage; putative DNA-binding transcriptional regulator	0.679766	0.222208	-0.0612186
BW25113_2091	gatD	galactitol-1-phosphate dehydrogenase, Zn-dependent and NAD(P)-binding	0.677979	0.222591	11.3465
BW25113_3891	fdhE	formate dehydrogenase formation protein	-0.584691	0.222591	7.13451
BW25113_3580	lyxK	L-xylulose kinase	0.631002	0.222591	1.95023
BW25113_0113	pdhR	pyruvate dehydrogenase complex repressor; autorepressor	0.565589	0.222601	6.9113
BW25113_1219	ychN	putative sulfur relay protein	0.50356	0.222714	7.48156
BW25113_3209	elbB	isoprenoid biosynthesis protein with amidotransferase-like domain	0.632733	0.222783	6.94479
BW25113_3339	tufA	translation elongation factor EF-Tu 1	-0.612467	0.223084	12.4389
BW25113_3583	sgbE	L-ribulose-5-phosphate 4-epimerase	0.578759	0.223516	2.23138
BW25113_2728	hypC	hydrogenase maturation protein	-0.576174	0.223678	5.14451
BW25113_4171	miaA	delta(2)-isopentenylpyrophosphate tRNA-adenosine transferase	0.580617	0.224632	9.46056
BW25113_3460	livJ	leucine/isoleucine/valine transporter subunit	0.392003	0.22499	4.03954
BW25113_0513	ybbY	putative uracil/xanthine transporter	0.552751	0.225261	1.16706
BW25113_4380	yjjI	DUF3029 family protein, putative glycine radical enzyme	-0.575961	0.225301	7.879
BW25113_3578	yiaN	2,3-diketo-L-gulonate TRAP transporter large permease protein	0.636597	0.225612	0.494932
BW25113_3829	metE	5-methyltetrahydropteroyltriglutamate-homocysteine S-methyltransferase	-0.52599	0.226111	5.31509
BW25113_2365	dsdX	D-serine transporter	0.602858	0.226111	2.74648
BW25113_2150	mglB	methyl-galactoside transporter subunit	0.569415	0.226111	10.956
BW25113_2940	yqgC	uncharacterized protein	-0.523594	0.226303	5.0714
BW25113_1068	yceM	putative oxidoreductase	0.639855	0.227327	6.45497
BW25113_1189	dadA	D-amino acid dehydrogenase	0.851998	0.227327	9.34024
BW25113_3493	pitA	phosphate transporter, low-affinity; tellurite importer	-0.549068	0.227928	7.57718
BW25113_3643	rph	\N	-0.638501	0.23011	5.14057
BW25113_2177	yejA	microcin C transporter YejABEF, periplasmic binding protein; ABC family	0.543677	0.230452	5.64365
BW25113_0984	gfcD	putative O-antigen capsule production periplasmic protein	-0.480005	0.231043	3.01561
BW25113_2930	yggF	fructose 1,6 bisphosphatase isozyme	0.629042	0.231043	1.3659
BW25113_4142	groS	Cpn10 chaperonin GroES, small subunit of GroESL	0.612757	0.231043	9.77905
BW25113_2128	yehW	inner membrane putative ABC superfamily transporter permease	0.513443	0.23137	2.71348
BW25113_3048	yqiI	fimbrial protein	0.401312	0.231648	2.90792
BW25113_0637	rsfS	ribosomal silencing factor	-0.49726	0.233074	4.84953
BW25113_0194	proS	prolyl-tRNA synthetase	-0.622937	0.233834	9.49763
BW25113_0811	glnH	glutamine transporter subunit	0.627517	0.234223	9.533
BW25113_3359	argD	bifunctional acetylornithine aminotransferase/ succinyldiaminopimelate aminotransferase	-0.522121	0.234223	4.71984
BW25113_2319	usg	putative semialdehyde dehydrogenase	-0.465701	0.234271	6.0064
BW25113_0434	yajG	putative lipoprotein	-0.569487	0.234271	6.08494
BW25113_4654	yjdQ	\N	-1.10249	0.234396	-1.07132
BW25113_4447	sibD	\N	-0.595887	0.234396	1.23563
BW25113_4451	ryhB	\N	-0.773229	0.234396	-0.427269
BW25113_3950	frwB	putative enzyme IIB component of PTS	0.4677	0.234396	2.38527
BW25113_2452	eutH	ethanolamine transporter	0.555711	0.235023	1.80084
BW25113_3878	yihQ	alpha-glucosidase	0.677235	0.235717	1.47375
BW25113_1982	amn	AMP nucleosidase	0.589501	0.2373	6.84202
BW25113_0601	ybdM	Spo0J family protein, ParB-like nuclease domain	0.544327	0.2373	2.40343
BW25113_3604	lldR	dual role activator/repressor for lldPRD operon	-1.47798	0.2373	5.05978
BW25113_4119	melA	alpha-galactosidase, NAD(P)-binding	0.551242	0.237352	5.69455
BW25113_1544	ydfK	cold shock protein, function unknown, Qin prophage	-0.67717	0.237593	0.795688
BW25113_2635	ypjK	CP4-57 prophage; putative inner membrane protein	-1.5164	0.237593	-2.53706
BW25113_1569	dicC	Qin prophage; DNA-binding transcriptional regulator for DicB	-1.5164	0.237593	-2.52718
BW25113_0109	nadC	quinolinate phosphoribosyltransferase	-0.497062	0.237677	6.24387
BW25113_0233	yafO	mRNA interferase toxin of the YafO-YafN toxin-antitoxin system	-0.449975	0.238249	2.97002
BW25113_3292	zntR	zntA gene transcriptional activator	0.50322	0.238249	4.93694
BW25113_0825	fsaA	fructose-6-phosphate aldolase 1	-0.481102	0.238249	4.63684
BW25113_2156	lysP	lysine transporter	-0.500494	0.238249	5.71526
BW25113_3252	csrD	targeting factor for csrBC sRNA degradation	0.513644	0.238249	6.11835
BW25113_2900	yqfB	UPF0267 family protein	-0.488725	0.238249	4.90975
BW25113_2239	glpQ	periplasmic glycerophosphodiester phosphodiesterase	0.536679	0.238422	6.48514
BW25113_0317	yahC	putative inner membrane protein	0.700734	0.23902	1.14941
BW25113_3932	hslV	peptidase component of the HslUV protease	0.533392	0.239159	6.52086
BW25113_4092	phnP	5-phospho-alpha-D-ribosyl 1,2-cyclic phosphate phosphodiesterase	0.453339	0.239159	2.91703
BW25113_2178	yejB	microcin C transporter YejABEF, permease subunit; ABC family	0.499356	0.239159	4.09028
BW25113_0164	yaeI	phosphodiesterase with model substrate bis-pNPP	-0.46682	0.240448	3.75577
BW25113_0301	rclC	reactive chlorine species (RCS) stress resistance inner membrane protein	-0.697707	0.241009	0.0492843
BW25113_0593	entC	isochorismate synthase 1	-0.726813	0.241009	-0.0936061
BW25113_4143	groL	Cpn60 chaperonin GroEL, large subunit of GroESL	0.641572	0.241009	12.8098
BW25113_0470	dnaX	DNA polymerase III/DNA elongation factor III, tau and gamma subunits	-0.503289	0.241009	6.65531
BW25113_1218	chaC	cation transport regulator	0.489899	0.2415	4.11752
BW25113_0492	ybbN	DnaK co-chaperone, thioredoxin-like protein	0.543032	0.2415	7.65153
BW25113_2431	yfeX	porphyrinogen oxidase, cytoplasmic	-0.524911	0.2415	8.71716
BW25113_3135	agaA	\N	0.401059	0.241557	3.00847
BW25113_3737	atpE	F0 sector of membrane-bound ATP synthase, subunit c	-0.614329	0.242163	9.55741
BW25113_2921	ygfI	putative DNA-binding transcriptional regulator	-0.411957	0.242163	3.31395
BW25113_1937	fliE	flagellar basal-body component	-0.698236	0.24276	5.93811
BW25113_1447	ydcZ	DUF606 family inner membrane protein	-0.448518	0.24276	4.09862
BW25113_2601	aroF	3-deoxy-D-arabino-heptulosonate-7-phosphate synthase, tyrosine-repressible	-0.491239	0.24276	5.15393
BW25113_2904	gcvH	glycine cleavage complex lipoylprotein	0.599959	0.24276	9.22462
BW25113_2964	nupG	nucleoside transporter	0.529341	0.243353	6.654
BW25113_0773	ybhB	kinase inhibitor homolog, UPF0098 family	0.512564	0.243353	5.28069
BW25113_2045	wcaK	colanic acid biosynthesis protein	0.506091	0.243353	1.36247
BW25113_2048	cpsG	phosphomannomutase	0.478977	0.243353	1.21395
BW25113_3981	secE	preprotein translocase membrane subunit	-0.556654	0.243635	7.12873
BW25113_1163	bluF	anti-repressor for YcgE, blue light-responsive; FAD-binding; has c-di-GMP phosphodiesterase-like EAL domain, but does not degrade c-di-GMP	0.374365	0.244039	2.91912
BW25113_3887	dtd	D-tyr-tRNA(Tyr) deacylase	0.497307	0.244487	5.99258
BW25113_3063	ttdT	L-tartrate/succinate antiporte	-0.55708	0.244796	2.38519
BW25113_2251	nudI	nucleoside triphosphatase	-0.510559	0.246362	2.65858
BW25113_2259	pmrD	inactive two-component system connector protein	0.409103	0.246362	4.63781
BW25113_1738	chbB	N,N'-diacetylchitobiose-specific enzyme IIB component of PTS	0.467297	0.246569	4.09653
BW25113_0838	gstB	glutathione S-transferase	0.509171	0.246864	6.2489
BW25113_1095	fabF	3-oxoacyl-[acyl-carrier-protein] synthase II	-0.532692	0.246864	9.37418
BW25113_1726	yniB	putative inner membrane protein	0.543324	0.247274	5.33161
BW25113_3081	fadH	2,4-dienoyl-CoA reductase, NADH and FMN-linked	0.559064	0.247311	6.00949
BW25113_1542	ydfI	putative NAD-dependent D-mannonate oxidoreductase	-0.454668	0.247311	2.02729
BW25113_1710	btuE	glutathione peroxidase	0.516328	0.247392	4.56782
BW25113_1650	nemA	chromate reductase, quinone reductase, FMN-linked; N-Ethylmaleimide reductase; old yellow enzyme	0.508675	0.247407	4.828
BW25113_4511	ybdZ	stimulator of EntF adenylation activity, MbtH-like	-1.76794	0.247407	-2.74455
BW25113_2143	cdd	cytidine/deoxycytidine deaminase	0.628085	0.247423	5.92826
BW25113_0938	elfA	laminin-binding fimbrin subunit	0.681793	0.247759	1.39845
BW25113_3495	uspA	universal stress global response regulator	0.653044	0.247759	9.95241
BW25113_2385	ypdF	Xaa-Pro aminopeptidase	0.590855	0.248348	1.88252
BW25113_1535	dgcZ	diguanylate cyclase, zinc-sensing	-0.453602	0.248348	2.68322
BW25113_2545	yphC	putative Zn-dependent NAD(P)-binding oxidoreductase	0.469529	0.248348	3.14864
BW25113_4224	chpS	antitoxin of the ChpBS toxin-antitoxin system	0.464248	0.248348	2.94234
BW25113_2303	folX	D-erythro-7,8-dihydroneopterin triphosphate 2'-epimerase and dihydroneopterin aldolase	-0.561128	0.24892	4.75137
BW25113_4348	hsdS	specificity determinant for hsdM and hsdR	-0.607982	0.248999	5.02474
BW25113_2955	yggW	HemN family putative oxidoreductase	-0.510574	0.24949	5.34735
BW25113_3834	ubiJ	aerobic ubiquinone synthesis protein, SCP2 family protein	-0.546084	0.24974	5.70386
BW25113_1467	narY	nitrate reductase 2 (NRZ), beta subunit	0.491656	0.24974	2.84888
BW25113_3496	dtpB	dipeptide and tripeptide permease B	0.563339	0.249877	9.27419
BW25113_3558	insK	IS150 transposase B	-0.873592	0.251176	0.611456
BW25113_3652	recG	ATP-dependent DNA helicase	-0.521288	0.251962	6.31761
BW25113_1880	flhB	flagellin export apparatus, substrate specificity protein	-0.515188	0.251962	6.97722
BW25113_4340	yjiR	putative DNA-binding transcriptional regulator/putative aminotransferase	0.519945	0.252393	4.87952
BW25113_1090	plsX	putative phosphate acyltransferase	-0.531478	0.253837	8.2518
BW25113_2210	mqo	malate dehydrogenase, FAD/NAD(P)-binding domain	-1.18908	0.254937	5.59592
BW25113_0522	purK	N5-carboxyaminoimidazole ribonucleotide synthase	-0.581094	0.255167	3.52647
BW25113_2568	lepB	leader peptidase (signal peptidase I)	-0.585745	0.255196	7.11641
BW25113_1126	potA	polyamine transporter subunit	-0.48932	0.255506	5.7443
BW25113_0488	ybbJ	inner membrane protein that stimulates the ftsH htpX mutant suppressor activity of QmcA	0.478376	0.255964	4.52079
BW25113_0706	ybfD	H repeat-associated putative transposase	0.699866	0.256324	-0.056581
BW25113_0793	ybhS	inner membrane putative ABC superfamily transporter permease	0.582603	0.256324	4.21908
BW25113_0122	yacC	PulS_OutS family protein	-0.517543	0.256459	4.92049
BW25113_1704	aroH	3-deoxy-D-arabino-heptulosonate-7-phosphate synthase, tryptophan repressible	-0.441054	0.256626	4.59446
BW25113_4055	aphA	acid phosphatase/phosphotransferase, class B, non-specific	0.54444	0.256764	6.89596
BW25113_0316	yahB	putative DNA-bindng transcriptional regulator	-0.506202	0.257126	4.8698
BW25113_0415	ribE	riboflavin synthase beta chain	-0.483172	0.258914	7.04354
BW25113_0680	glnS	glutamyl-tRNA synthetase	-0.556473	0.258914	9.0246
BW25113_2069	yegD	Hsp70 chaperone family protein	-0.483916	0.258942	3.07805
BW25113_1835	rsmF	16S rRNA m(5)C1407 methyltransferase, SAM-dependent	-0.439292	0.258977	4.2997
BW25113_3839	tatC	TatABCE protein translocation system subunit	-0.52733	0.259834	6.23056
BW25113_3900	frvA	putative enzyme IIA component of PTS	-0.996513	0.260036	-1.12712
BW25113_4031	xylE	D-xylose transporter	0.460323	0.262457	2.86785
BW25113_2445	yffN	CPZ-55 prophage; uncharacterized protein	0.872092	0.263439	-1.07096
BW25113_0820	ybiT	putative transporter subunit of ABC superfamily: ATP-binding component	-0.460952	0.263744	6.28311
BW25113_1614	ydgA	DUF945 family protein	0.60465	0.263744	8.41618
BW25113_0695	kdpD	fused sensory histidine kinase in two-component regulatory system with KdpE: signal sensing protein	0.476354	0.263977	5.35897
BW25113_2040	rfbD	dTDP-4-dehydrorhamnose reductase subunit, NAD(P)-binding, of dTDP-L-rhamnose synthase	-0.552621	0.264144	6.52328
BW25113_3545	proK	\N	0.467249	0.264743	1.5124
BW25113_0831	gsiC	glutathione transporter, permease component, ABC superfamily	0.456166	0.265659	5.12725
BW25113_1707	ydiV	anti-FlhD4C2 factor, inactive EAL family phosphodiesterase	0.518079	0.266052	4.27823
BW25113_3999	yjaG	DUF416 domain protein	-0.462983	0.266773	6.21506
BW25113_4360	yjjA	putative DUF2501 family periplasmic protein	-0.49281	0.266773	4.90387
BW25113_3684	yidP	UTRA domain-containing GntR family putative transcriptional regulator	-0.604132	0.267027	1.91254
BW25113_1853	yebK	putative DNA-binding transcriptional regulator	-0.436188	0.267267	6.8887
BW25113_1338	abgA	p-aminobenzoyl-glutamate hydrolase, A subunit	0.502321	0.267267	2.71509
BW25113_0652	gltL	glutamate, aspartate ABC transporter ATP-binding subunit	0.573984	0.267294	5.84688
BW25113_1601	tqsA	pheromone AI-2 transporter	-0.428256	0.267639	3.691
BW25113_2341	fadJ	fused enoyl-CoA hydratase and epimerase and isomerase/3-hydroxyacyl-CoA dehydrogenase	0.534217	0.267639	7.18984
BW25113_4120	melB	melibiose:sodium symporter	0.56522	0.267639	4.64043
BW25113_3784	wecA	UDP-GlcNAc:undecaprenylphosphate GlcNAc-1-phosphate transferase	-0.510168	0.267678	6.64824
BW25113_3349	slyD	FKBP-type peptidyl prolyl cis-trans isomerase (rotamase)	-0.565815	0.267678	9.48882
BW25113_0819	ldtB	L,D-transpeptidase linking Lpp to murein	-0.447969	0.267792	5.50743
BW25113_3629	waaS	lipopolysaccharide core biosynthesis protein	-0.413069	0.268693	4.48549
BW25113_3270	yhdY	putative amino-acid transporter subunit	0.531146	0.269523	1.34908
BW25113_0731	mngA	fused 2-O-a-mannosyl-D-glycerate specific PTS enzymes: IIA component/IIB component/IIC component	-0.54244	0.269717	1.29108
BW25113_0867	amiD	1,6-anhydro-N-acetylmuramyl-L-alanine amidase, Zn-dependent; OM lipoprotein	0.57607	0.27224	6.13013
BW25113_4413	sokC	\N	-0.784253	0.272937	-0.0952664
BW25113_3885	yihX	alpha-D-Glucose-1-P phosphatase, anomer-specific	0.522754	0.274388	6.5746
BW25113_1104	ycfL	uncharacterized protein	0.53594	0.274907	5.71292
BW25113_1070	flgN	export chaperone for FlgK and FlgL	0.568689	0.275591	9.08756
BW25113_1879	flhA	putative flagellar export pore protein	-0.544899	0.277616	7.66767
BW25113_2804	fucU	L-fucose mutarotase	0.479809	0.277944	5.16275
BW25113_2342	fadI	beta-ketoacyl-CoA thiolase, anaerobic, subunit	0.465762	0.278107	6.04748
BW25113_3362	yhfG	putative Fic-binding protein	0.507441	0.278459	2.48524
BW25113_0514	glxK	glycerate kinase II	0.502718	0.279634	1.81916
BW25113_3611	yibN	putative rhodanese-related sulfurtransferase	-0.546508	0.279634	6.89957
BW25113_3086	ygjQ	DUF218 superfamily protein	-0.579951	0.279897	0.9508
BW25113_3105	yhaJ	LysR family putative transcriptional regulator	-0.486999	0.281143	5.31478
BW25113_0040	caiT	putative transporter	0.646716	0.281143	0.907148
BW25113_2359	yfdP	CPS-53 (KpLE1) prophage; uncharacterized protein	-0.631612	0.281153	0.0446064
BW25113_4207	fklB	FKBP-type peptidyl-prolyl cis-trans isomerase (rotamase)	-0.607569	0.281527	7.39181
BW25113_0010	satP	succinate-acetate transporter	-0.500435	0.282228	4.91486
BW25113_2268	rbn	RNase BN, tRNA processing enzyme	-0.412825	0.282538	4.30981
BW25113_3189	murA	UDP-N-acetylglucosamine 1-carboxyvinyltransferase	-0.548228	0.284162	7.1908
BW25113_0310	ykgH	putative inner membrane protein	-0.537759	0.284658	2.52202
BW25113_0312	betB	betaine aldehyde dehydrogenase, NAD-dependent	0.615319	0.284742	5.62092
BW25113_1777	yeaC	DUF1315 family protein	0.470193	0.284842	7.76319
BW25113_1566	flxA	Qin prophage; uncharacterized protein	0.579358	0.284842	6.67811
BW25113_2733	mutS	methyl-directed mismatch repair protein	-0.562016	0.286245	6.90118
BW25113_2425	cysP	thiosulfate-binding protein	0.651864	0.286516	6.77796
BW25113_2133	dld	D-lactate dehydrogenase, FAD-binding, NADH independent	0.562237	0.286942	8.26453
BW25113_0823	ybiW	putative pyruvate formate lyase	0.520691	0.288163	4.21041
BW25113_3133	agaV	N-acetylgalactosamine-specific enzyme IIB component of PTS	0.499613	0.288356	3.21214
BW25113_2983	yghQ	putative inner membrane polysaccharide flippase	-0.456322	0.288356	3.35185
BW25113_3536	bcsE	cellulose production protein	-0.485241	0.28957	6.61255
BW25113_0147	ligT	2'-5' RNA ligase	-0.414823	0.290073	3.47231
BW25113_4402	yjjY	uncharacterized protein	0.4901	0.292275	6.64246
BW25113_4210	ytfF	DMT transporter family inner membrane protein	0.376649	0.292275	3.59457
BW25113_0524	lpxH	UDP-2,3-diacylglucosamine pyrophosphohydrolase	-0.488018	0.292562	4.7335
BW25113_1956	yedQ	putative membrane-anchored diguanylate cyclase	0.467769	0.292562	5.14543
BW25113_1769	ydjE	putative transporter	0.383557	0.292562	2.64965
BW25113_1977	asnT	\N	0.560914	0.294105	4.25006
BW25113_1862	yebB	DUF830 family protein	-0.609027	0.294105	0.982504
BW25113_3630	waaP	kinase that phosphorylates core heptose of lipopolysaccharide	-0.399201	0.294105	4.79197
BW25113_1723	pfkB	6-phosphofructokinase II	0.47376	0.294754	4.47341
BW25113_1866	aspS	aspartyl-tRNA synthetase	-0.46058	0.294985	8.80843
BW25113_3267	yhdV	putative outer membrane protein	-0.706547	0.295561	0.9105
BW25113_2301	yfcF	glutathione S-transferase	0.468081	0.295561	4.24258
BW25113_0251	yafY	lipoprotein, inner membrane; overproduction stimulates degP expression; CP4-6 prophage	0.507852	0.295568	4.0082
BW25113_1822	rlmA	23S rRNA m(1)G745 methyltransferase, SAM-dependent	-0.533316	0.295612	4.4755
BW25113_4443	gcvB	\N	-0.515392	0.296946	11.827
BW25113_4389	radA	DNA repair protein	-0.492692	0.296992	6.11017
BW25113_0393	rdgC	nucleoid-associated ssDNA and dsDNA binding protein; competitive inhibitor of RecA function	-0.522665	0.296992	5.61536
BW25113_3788	rffG	dTDP-glucose 4,6-dehydratase	-0.449467	0.297311	5.99535
BW25113_3969	gltT	\N	-0.527739	0.297311	2.91211
BW25113_3845	fadA	3-ketoacyl-CoA thiolase (thiolase I)	0.684364	0.297578	5.71918
BW25113_1207	prs	phosphoribosylpyrophosphate synthase	-0.584701	0.297791	8.59089
BW25113_2766	ygcN	putative oxidoreductase	-0.427926	0.298658	4.46221
BW25113_3534	bcsQ	\N	-0.514555	0.298793	1.97431
BW25113_2922	yggE	oxidative stress defense protein	0.506307	0.298968	7.01281
BW25113_3559	glyS	glycine tRNA synthetase, beta subunit	-0.494732	0.298968	9.72425
BW25113_2440	eutC	ethanolamine ammonia-lyase, small subunit (light chain)	0.495866	0.299195	4.08998
BW25113_0055	djlA	membrane-anchored DnaK co-chaperone, DNA-binding protein	-0.445317	0.299876	5.45644
BW25113_4696	yneO	\N	0.456102	0.303203	4.65317
BW25113_4212	ytfH	DUF24 family HxlR-type putative transcriptional regulator	0.367977	0.303203	3.46809
BW25113_1187	fadR	fatty acid metabolism regulon transcriptional regulator	-0.493004	0.30352	7.07265
BW25113_3927	glpF	glycerol facilitator	0.414041	0.30352	5.6349
BW25113_2352	gtrS	serotype-specific glucosyl transferase, CPS-53 (KpLE1) prophage	-0.547868	0.303526	5.25784
BW25113_4407	thiS	immediate sulfur donor in thiazole formation	0.925164	0.303559	-1.13284
BW25113_3488	yhiJ	DUF4049 family protein	0.447937	0.30379	1.49964
BW25113_4572	ylbE	NO-induced DUF1116 protein	0.4964	0.30379	0.941774
BW25113_0409	secF	SecYEG protein translocase auxillary subunit	-0.516552	0.30379	7.62985
BW25113_3212	gltB	glutamate synthase, large subunit	0.612516	0.30379	7.55018
BW25113_3864	spf	\N	0.523012	0.30379	3.90428
BW25113_1829	htpX	putative endopeptidase	0.537754	0.304097	7.76135
BW25113_0343	lacY	lactose permease	0.589983	0.304198	0.690608
BW25113_3144	yraJ	putative outer membrane protein	0.450681	0.304431	4.77558
BW25113_2683	ygaH	putative L-valine exporter, norvaline resistance protein	-0.350409	0.304887	3.80743
BW25113_3271	yhdZ	putative amino-acid transporter subunit	0.465175	0.305063	2.43611
BW25113_1134	nudJ	bifunctional thiamine pyrimidine pyrophosphate hydrolase/ thiamine pyrophosphate hydrolase	-0.333016	0.305072	3.86966
BW25113_1865	nudB	dihydroneopterin triphosphate pyrophosphatase	-0.443069	0.305461	6.69679
BW25113_1103	hinT	purine nucleoside phosphoramidase, dadA activator protein	0.509035	0.307351	6.0347
BW25113_1006	rutG	pyrimidine permease	0.449085	0.308332	3.05933
BW25113_0641	lptE	LPS assembly OM complex LptDE, lipoprotein component	-0.452908	0.309054	7.02282
BW25113_1708	nlpC	putative C40 clan peptidase lipoprotein	0.492647	0.309093	6.1003
BW25113_3976	thrU	\N	0.721036	0.309093	-0.166741
BW25113_1315	ycjS	putative NADH-binding oxidoreductase	0.463138	0.309093	2.58084
BW25113_0465	mscK	mechanosensitive channel protein, intermediate conductance, K+ regulated	-0.423405	0.31016	6.54561
BW25113_0900	ycaN	LysR family putative transcriptional regulator	0.488208	0.31054	2.7719
BW25113_4483	tatD	quality control of Tat-exported FeS proteins; Mg-dependent cytoplasmic DNase	-0.498788	0.310802	4.84551
BW25113_1643	ydhI	DUF1656 family putative inner membrane efflux pump associated protein	0.441339	0.311352	2.58219
BW25113_0530	sfmA	FimA homolog	-0.827029	0.312039	-0.94076
BW25113_2368	emrK	EmrKY-TolC multidrug resistance efflux pump, membrane fusion protein component	0.877212	0.312869	-0.14712
BW25113_3959	argB	acetylglutamate kinase	0.512333	0.31316	3.2058
BW25113_2394	insL1	IS186 transposase	-0.530492	0.31318	1.37494
BW25113_3987	rpoB	RNA polymerase, beta subunit	-0.519194	0.313876	11.7626
BW25113_1908	yecA	UPF0149 family protein	0.507297	0.313876	7.39902
BW25113_4555	yicS	putative periplasmic protein	0.660694	0.313876	0.287223
BW25113_2770	ygcR	putative flavoprotein	0.594866	0.313876	0.263368
BW25113_4075	nrfF	heme lyase (NrfEFG) for insertion of heme into c552, subunit NrfF	-0.566047	0.313913	0.111553
BW25113_1316	ycjT	putative family 65 glycosyl hydrolase	0.41518	0.313936	3.24625
BW25113_2144	sanA	vancomycin high temperature exclusion protein, DUF218 superfamily protein	-0.412861	0.314291	3.85642
BW25113_2442	intZ	CPZ-55 prophage; putative phage integrase	-0.455763	0.314636	5.38134
BW25113_4675	yoaJ	inner membrane-associated protein	0.798584	0.314877	-0.115462
BW25113_3515	gadW	transcriptional activator of gadA and gadBC; repressor of gadX	0.511681	0.315534	2.2846
BW25113_3528	dctA	C4-dicarboxylic acid, orotate and citrate transporter	0.471973	0.316931	10.5093
BW25113_2934	cmtB	putative mannitol-specific enzyme IIA component of PTS	0.757327	0.317024	-0.282138
BW25113_1807	tsaB	tRNA(ANN) t(6)A37 threonylcarbamoyladenosine modification protein; binding partner and protease for TsaD	-0.45062	0.317226	4.72246
BW25113_0450	glnK	nitrogen assimilation regulatory protein for GlnL, GlnE, and AmtB	-0.713149	0.319235	-0.233668
BW25113_3650	spoT	bifunctional (p)ppGpp synthetase II/ guanosine-3',5'-bis pyrophosphate 3'-pyrophosphohydrolase	-0.443606	0.3198	7.66933
BW25113_3671	ilvB	acetolactate synthase 2 large subunit	-0.449417	0.320798	7.28074
BW25113_0313	betI	choline-inducible betIBA-betT divergent operon transcriptional repressor	0.551646	0.320798	4.9076
BW25113_0710	ybgI	NIF3 family metal-binding protein	0.497757	0.320798	6.93376
BW25113_1288	fabI	enoyl-[acyl-carrier-protein] reductase, NADH-dependent	-0.483234	0.321047	9.26062
BW25113_2222	atoA	acetyl-CoA:acetoacetyl-CoA transferase, beta subunit	1.03126	0.321047	-1.70686
BW25113_1882	cheY	chemotaxis regulator transmitting signal to flagellar motor component	0.498292	0.321047	8.48786
BW25113_3858	yihD	DUF1040 protein YihD	0.567089	0.321715	5.97381
BW25113_0573	cusF	periplasmic copper-and silver-binding protein	-0.713149	0.323272	-0.202203
BW25113_1581	rspA	bifunctional D-altronate/D-mannonate dehydratase	-0.462662	0.325162	2.7268
BW25113_1864	yebC	UPF0082 family protein	-0.449704	0.325371	8.04331
BW25113_2620	smpB	trans-translation protein	-0.4401	0.325371	7.35419
BW25113_4544	arnE	undecaprenyl phosphate-alpha-L-ara4N exporter; flippase ArnEF subunit	0.42051	0.325415	1.91262
BW25113_3026	qseC	quorum sensing sensory histidine kinase in two-component regulatory system with QseB	-0.394809	0.325477	3.68286
BW25113_0679	nagE	fused N-acetyl glucosamine specific PTS enzyme: IIC, IIB, and IIA components	0.526514	0.325477	8.79079
BW25113_2186	yejK	spermidine nucleoid-associated protein	-0.477468	0.325477	6.52051
BW25113_2544	yphB	mutarotase superfamily protein, YphB family	0.422949	0.325965	3.11713
BW25113_0285	paoB	PaoABC aldehyde oxidoreductase, FAD-containing subunit	0.518759	0.326334	0.684969
BW25113_2489	hyfI	hydrogenase 4, Fe-S subunit	0.60587	0.326453	1.43528
BW25113_2366	dsdA	D-serine dehydratase	0.474074	0.326453	4.51879
BW25113_3082	higA	antitoxinof the HigB-HigA toxin-antitoxin system	0.397608	0.326718	3.33397
BW25113_3530	bcsC	cellulose synthase subunit	0.428357	0.327225	5.49982
BW25113_3764	yifE	UPF0438 family protein	-0.481678	0.327225	7.88715
BW25113_3662	nepI	putative transporter	-0.388824	0.328267	2.30489
BW25113_0479	fsr	putative fosmidomycin efflux system protein	0.431154	0.329236	5.39151
BW25113_1113	ldtC	L,D-transpeptidase linking Lpp to murein	-0.44232	0.329236	3.23713
BW25113_0698	kdpA	potassium translocating ATPase, subunit A	-0.724194	0.329329	0.798735
BW25113_2706	srlM	sorbitol-responsive srl operon transcriptional activator	0.701409	0.32957	2.94932
BW25113_4461	yfjD	UPF0053 family inner membrane protein	-0.444413	0.330156	5.4501
BW25113_0930	asnS	asparaginyl tRNA synthetase	-0.445866	0.330388	8.70689
BW25113_4486	yjiV	\N	0.4308	0.330938	5.16481
BW25113_1325	ycjG	L-Ala-D/L-Glu epimerase	0.416675	0.331396	5.58372
BW25113_0456	ybaA	DUF1428 family protein	-0.596771	0.332033	2.50554
BW25113_3205	yhbJ	adaptor protein RapZ for GlmZ/GlmY sRNA decay; glucosamine-6-phosphate regulated; NTPase	0.558477	0.332033	7.22102
BW25113_4297	yjhG	putative dehydratase	0.400286	0.332742	5.70826
BW25113_3823	rhtC	threonine efflux pump	-0.432016	0.332769	5.10558
BW25113_2025	hisF	imidazole glycerol phosphate synthase, catalytic subunit with HisH	0.454331	0.333072	4.46158
BW25113_0095	ftsZ	GTP-binding tubulin-like cell division protein	0.542818	0.334293	9.70152
BW25113_3076	ebgA	evolved beta-D-galactosidase, alpha subunit	-0.492328	0.334626	4.56185
BW25113_3882	yihU	gamma-hydroxybutyrate dehydrogenase, NADH-dependent	0.683785	0.334626	2.14281
BW25113_1497	ydeM	putative YdeN-specific sulfatase-maturating enzyme	0.465142	0.334865	2.38548
BW25113_3821	pldA	outer membrane phospholipase A	-0.464983	0.33499	5.40287
BW25113_3557	insJ	IS150 transposase A	-0.597887	0.336317	1.0668
BW25113_0036	caiD	carnitinyl-CoA dehydratase	0.765996	0.337345	0.583407
BW25113_4315	fimI	fimbrial protein involved in type 1 pilus biosynthesis	-0.430376	0.337827	4.06404
BW25113_4012	yjaB	putative acetyltransferase	0.366417	0.337827	3.46373
BW25113_0240	crl	RNA polymerase holoenzyme assembly factor crl	0.479454	0.337827	7.55868
BW25113_3023	ygiV	transcriptional repressor for mcbR biofilm gene	0.37491	0.33784	3.40751
BW25113_3568	xylH	D-xylose ABC transporter permease subunit	0.448285	0.33784	3.07996
BW25113_0939	elfD	putative periplasmic pilin chaperone	0.823253	0.33784	-0.193324
BW25113_4056	yjbQ	thiamine phosphate synthase	0.440563	0.33784	6.05704
BW25113_4181	yjfI	DUF2170 family protein	-0.719059	0.339124	-0.862474
BW25113_3077	ebgC	evolved beta-D-galactosidase, beta subunit; cupin superfamily	-0.530937	0.339423	1.93853
BW25113_3886	yihY	BrkB family putative transporter, inner membrane protein	0.465606	0.339873	6.07031
BW25113_4633	xisD	\N	-1.45444	0.340083	-2.9874
BW25113_0892	rarA	DNA-dependent ATPase involved in processing recombination intermediates at replication forks	-0.381096	0.340901	5.85193
BW25113_1653	lhr	putative ATP-dependent helicase	0.471434	0.341006	5.9391
BW25113_0185	accA	acetyl-CoA carboxylase, carboxytransferase, alpha subunit	-0.442236	0.341006	7.92284
BW25113_1079	flgH	flagellar protein of basal-body outer-membrane L ring	0.520725	0.341466	7.63711
BW25113_1948	fliP	flagellar biosynthesis protein	-0.447012	0.341466	5.71001
BW25113_4567	yjjZ	uncharacterized protein	-0.559846	0.341957	0.955132
BW25113_1245	oppC	oligopeptide transporter subunit	0.474251	0.342664	8.13548
BW25113_4587	insN	\N	0.464665	0.342664	4.58734
BW25113_4090	rpiB	ribose 5-phosphate isomerase B/allose 6-phosphate isomerase	0.29655	0.342664	3.6375
BW25113_0632	dacA	D-alanyl-D-alanine carboxypeptidase (penicillin-binding protein 5)	-0.440727	0.343827	6.71592
BW25113_4355	tsr	methyl-accepting chemotaxis protein I, serine sensor receptor	-0.537949	0.343888	10.0888
BW25113_4595	yciY	uncharacterized protein	-0.405768	0.344533	4.65528
BW25113_2691	argQ	\N	-0.523045	0.344533	4.22977
BW25113_2949	yqgF	putative Holliday junction resolvase	-0.358543	0.347074	4.64741
BW25113_2232	ubiG	bifunctional 3-demethylubiquinone-9 3-methyltransferase/ 2-octaprenyl-6-hydroxy phenol methylase	-0.408732	0.347074	5.31377
BW25113_3234	degQ	serine endoprotease, periplasmic	0.502767	0.347691	6.74392
BW25113_0244	thrW	\N	-0.51518	0.349714	4.05844
BW25113_2783	mazE	antitoxin of the ChpA-ChpR toxin-antitoxin system	0.416186	0.35153	4.57596
BW25113_3046	yqiG	\N	-0.343834	0.35153	1.97419
BW25113_4030	psiE	phosphate starvation inducible protein	-0.692895	0.351678	1.04844
BW25113_4623	insO	\N	-0.397038	0.35185	3.35989
BW25113_0877	ybjX	DUF535 family protein	-0.351723	0.352161	6.87885
BW25113_4326	iraD	RpoS stabilzer after DNA damage, anti-RssB factor	0.430408	0.353476	2.92283
BW25113_2815	metW	\N	-0.558556	0.353663	5.17747
BW25113_3151	yraQ	putative inner membrane permease	-0.574183	0.353663	5.66795
BW25113_3870	glnA	glutamine synthetase	-0.41342	0.355341	9.74779
BW25113_4029	yjbH	DUF940 family extracellular polysaccharide protein	0.327487	0.355345	2.60597
BW25113_1363	trkG	Rac prophage; potassium transporter subunit	-0.420059	0.356239	4.0783
BW25113_3334	gspM	general secretory pathway component, cryptic	0.451629	0.356239	1.41777
BW25113_2390	ypeC	DUF2502 family putative periplasmic protein	0.433703	0.356239	3.31548
BW25113_0258	ykfC	\N	0.376554	0.356823	4.06359
BW25113_1399	paaX	transcriptional repressor of phenylacetic acid degradation paa operon, phenylacetyl-CoA inducer	0.439419	0.357603	5.70623
BW25113_1999	yeeP	\N	0.385504	0.357918	3.07417
BW25113_0503	mnmH	tRNA 2-selenouridine synthase, selenophosphate-dependent	-0.465645	0.357918	4.75315
BW25113_2583	yfiP	DTW domain protein	-0.40004	0.357918	3.68941
BW25113_1065	mdtH	multidrug resistance efflux transporter conferring overexpression resistance to norfloxacin and enoxacin	0.492931	0.357978	3.83001
BW25113_0227	yafL	putative lipoprotein and C40 family peptidase	0.485196	0.358382	1.98935
BW25113_2447	yffP	CPZ-55 prophage; uncharacterized protein	0.439931	0.358382	1.36765
BW25113_4506	ykgO	RpmJ-like protein	-1.16647	0.358382	-1.5244
BW25113_4074	nrfE	heme lyase (NrfEFG) for insertion of heme into c552, subunit NrfE	-0.352407	0.358382	3.48675
BW25113_1768	pncA	nicotinamidase/pyrazinamidase	-0.430232	0.358976	5.29626
BW25113_0965	yccU	putative CoA-binding protein	0.475696	0.35934	5.08964
BW25113_2647	ypjA	adhesin-like autotransporter	0.403212	0.360956	4.4271
BW25113_3459	panM	PanD autocleavage accelerator, panothenate synthesis	-0.352774	0.361015	4.5006
BW25113_1071	flgM	anti-sigma factor for FliA (sigma 28)	0.486719	0.362011	8.1103
BW25113_0824	ybiY	putative pyruvate formate lyase activating enzyme	-0.504239	0.362011	1.6712
BW25113_4024	lysC	lysine-sensitive aspartokinase 3	-0.425264	0.362011	5.65581
BW25113_1987	cbl	ssuEADCB/tauABCD operon transcriptional activator	0.316633	0.362011	3.8149
BW25113_2480	bcp	peroxiredoxin; thiol peroxidase, thioredoxin-dependent	-0.438946	0.362175	7.21398
BW25113_1393	paaF	2,3-dehydroadipyl-CoA hydratase	0.604742	0.362508	1.84297
BW25113_4191	ulaR	transcriptional repressor for the L-ascorbate utilization (ula) divergent operon	0.415131	0.362508	5.29448
BW25113_3043	ygiL	putative fimbrial-like adhesin protein	-0.662708	0.362508	0.216224
BW25113_4427	micC	\N	-2.17272	0.362508	-3.83717
BW25113_1114	mfd	transcription-repair coupling factor	0.434096	0.363626	8.04643
BW25113_3632	waaQ	lipopolysaccharide core biosynthesis protein	-0.390487	0.364511	5.48133
BW25113_3838	tatB	TatABCE protein translocation system subunit	-0.452034	0.364847	7.65983
BW25113_1983	yeeN	UPF0082 family protein	-0.415706	0.365035	6.95033
BW25113_3631	waaG	glucosyltransferase I	-0.362156	0.365474	5.38113
BW25113_1690	ydiM	MFS superfamily sugar transport 1 family protein	0.636597	0.365803	0.453184
BW25113_1392	paaE	ring 1,2-phenylacetyl-CoA epoxidase, NAD(P)H oxidoreductase component	0.635016	0.365803	2.87471
BW25113_2364	dsdC	dsd operon activator; autorepressor	0.394117	0.365803	4.825
BW25113_2902	ygfF	putative NAD(P)-dependent oxidoreductase with NAD(P)-binding Rossmann-fold domain	0.403886	0.365963	4.58145
BW25113_3401	hslO	heat shock protein Hsp33	-0.568514	0.366643	6.94999
BW25113_0807	rlmF	23S rRNA m(6)A1618 methyltransferase, SAM-dependent	0.442077	0.366666	4.57793
BW25113_3867	hemN	coproporphyrinogen III oxidase, SAM and NAD(P)H dependent, oxygen-independent	-0.453131	0.367114	7.08209
BW25113_1438	hicB	antitoxin for the HicAB toxin-antitoxin system	0.450977	0.368431	3.52118
BW25113_2525	fdx	[2Fe-2S] ferredoxin	-0.463813	0.368431	5.68279
BW25113_0526	cysS	cysteinyl-tRNA synthetase	-0.429231	0.368483	6.27124
BW25113_4387	ytjB	SMP_2 family putative membrane-anchored periplasmic protein	-0.39282	0.368526	4.77615
BW25113_2924	mscS	mechanosensitive channel protein, small conductance	0.511343	0.368526	5.33591
BW25113_4053	alr	alanine racemase, biosynthetic, PLP-binding	-0.423649	0.368526	6.07813
BW25113_1267	yciO	putative RNA binding protein	0.464723	0.368633	5.46608
BW25113_0005	yaaX	DUF2502 family putative periplasmic protein	-0.345347	0.368747	3.29741
BW25113_3803	hemX	putative uroporphyrinogen III methyltransferase	0.481855	0.368838	7.51375
BW25113_3475	acpT	4'-phosphopantetheinyl transferase	-0.411076	0.368838	4.02087
BW25113_3180	yhbY	RNA binding protein associated with pre-50S ribosomal subunits	-0.456316	0.368838	6.69407
BW25113_1904	yecR	lipoprotein, function unknown	-0.478566	0.368838	6.15596
BW25113_1696	ydiP	putative DNA-binding transcriptional regulator	0.456037	0.368838	2.99921
BW25113_1327	ycjY	S9 homolog non-peptidase family protein	0.451898	0.369279	2.57632
BW25113_3778	rep	DNA helicase and single-stranded DNA-dependent ATPase	-0.473826	0.370233	5.87236
BW25113_2041	rfbB	dTDP-glucose 4,6 dehydratase, NAD(P)-binding	-0.439232	0.370644	6.89016
BW25113_0046	kefF	potassium-efflux system ancillary protein for KefC, glutathione-regulated; quinone oxidoreductase, FMN-dependent	0.38622	0.370986	2.43114
BW25113_2768	ygcP	putative antiterminator regulatory protein	-0.383393	0.371156	2.62367
BW25113_3414	nfuA	Fe/S biogenesis protein; putative scaffold/chaperone for damaged Fe/S proteins	0.458183	0.371368	7.69007
BW25113_3606	trmL	tRNA Leu mC34,mU34 2'-O-methyltransferase, SAM-dependent	-0.532839	0.373015	3.93295
BW25113_3214	gltF	periplasmic protein	-0.399865	0.373015	3.5001
BW25113_0967	rlmI	23S rRNA m(5)C1962 methyltransferase, SAM-dependent	-0.451103	0.373015	5.66975
BW25113_0940	elfC	putative outer membrane fimbrial subunit export usher protein	0.502167	0.373078	2.39088
BW25113_2287	nuoB	NADH:ubiquinone oxidoreductase, chain B	-0.495102	0.376441	9.06522
BW25113_2696	csrA	pleiotropic regulatory protein for carbon source metabolism	0.511619	0.379021	8.56981
BW25113_1890	motA	proton conductor component of flagella motor	0.50888	0.379021	8.93689
BW25113_1394	paaG	1,2-epoxyphenylacetyl-CoA isomerase, oxepin-CoA-forming	0.721009	0.379422	1.22291
BW25113_0039	caiA	crotonobetaine reductase subunit II, FAD-binding	0.357318	0.380405	4.41812
BW25113_1191	cvrA	putative cation/proton antiporter	0.398137	0.38042	6.44306
BW25113_2758	casC	CRISP RNA (crRNA) containing Cascade antiviral complex protein	0.526306	0.380658	2.56086
BW25113_1849	purT	phosphoribosylglycinamide formyltransferase 2	-0.438435	0.380658	3.53461
BW25113_3644	yicC	UPF0701 family protein	-0.44702	0.380658	6.89439
BW25113_1845	ptrB	protease II	0.51147	0.380658	5.28052
BW25113_3333	gspL	general secretory pathway component, cryptic	-0.386271	0.3811	3.73487
BW25113_4325	yjiC	uncharacterized protein	-0.756457	0.3811	-0.553572
BW25113_0011	yaaW	UPF0174 family protein	0.425151	0.38122	1.9202
BW25113_2869	ygeV	putative sigma-54-interacting transcriptional activator	0.497749	0.381921	9.22458
BW25113_2918	argK	membrane ATPase/protein kinase	0.526019	0.383369	1.45086
BW25113_3204	ptsN	sugar-specific enzyme IIA component of PTS	0.484675	0.383369	7.4511
BW25113_3798	leuT	\N	-0.449921	0.383369	4.70858
BW25113_3639	dfp	fused 4'-phosphopantothenoylcysteine decarboxylase/phosphopantothenoylcysteine synthetase, FMN-binding	-0.416389	0.383369	6.24212
BW25113_2674	nrdI	NrdEF cluster assembly flavodoxin	-0.795979	0.383369	-0.917883
BW25113_4394	yjjX	non-canonical purine NTP phosphatase, ITPase/XTPase	-0.45181	0.383721	4.5849
BW25113_3513	mdtE	anaerobic multidrug efflux transporter, ArcA-regulated	0.425227	0.383757	2.41153
BW25113_1718	infC	translation initiation factor IF-3	-0.482358	0.383757	11.0251
BW25113_3734	atpA	F1 sector of membrane-bound ATP synthase, alpha subunit	-0.493816	0.383873	11.7267
BW25113_0306	ykgE	cysteine-rich LutA family protein; putative electron transport chain YkgEFG component	-0.46344	0.385583	8.38628
BW25113_2198	ccmD	cytochrome c biogenesis protein	-0.34748	0.385852	1.88444
BW25113_2374	frc	formyl-CoA transferase, NAD(P)-binding	-0.50094	0.385873	0.0477229
BW25113_1109	ndh	respiratory NADH dehydrogenase 2/cupric reductase	0.711131	0.385873	6.63787
BW25113_0870	ltaE	L-allo-threonine aldolase, PLP-dependent	0.457521	0.386074	6.29102
BW25113_0379	yaiY	DUF2755 family inner membrane protein	-0.480773	0.386221	1.95927
BW25113_4073	nrfD	formate-dependent nitrite reductase, membrane subunit	-0.462429	0.386221	5.20602
BW25113_4382	deoA	thymidine phosphorylase	0.484894	0.38633	6.45574
BW25113_1302	puuE	4-aminobutyrate aminotransferase, PLP-dependent	0.47055	0.38634	3.38217
BW25113_0589	fepG	iron-enterobactin transporter subunit	-0.641204	0.386596	0.684014
BW25113_0162	cdaR	carbohydrate diacid regulon transcriptional regulator; autoregulator	-0.509001	0.387454	9.14095
BW25113_3951	pflD	putative glycine radical domain-containing pyruvate formate-lyase	0.38155	0.38769	4.77579
BW25113_2925	fbaA	fructose-bisphosphate aldolase, class II	0.518491	0.387888	10.5615
BW25113_3387	dam	DNA adenine methyltransferase	-0.393569	0.38926	6.10214
BW25113_2847	yqeI	putative transcriptional regulator	-0.527017	0.389587	2.10696
BW25113_3746	ravA	hexameric AAA+ MoxR family ATPase, putative molecular chaperone	-0.390173	0.389796	8.09998
BW25113_4657	yjhZ	\N	-0.736125	0.389832	0.103468
BW25113_3824	rhtB	homoserine, homoserine lactone and S-methyl-methionine efflux pump	-0.33745	0.39051	3.70513
BW25113_2183	rsuA	16S rRNA pseudouridine(516) synthase	-0.41117	0.390696	5.55202
BW25113_2874	yqeA	putative amino acid kinase	0.345711	0.391703	3.5051
BW25113_0633	rlpA	septal ring protein, suppressor of prc, minor lipoprotein	-0.444182	0.391795	6.99847
BW25113_0402	proY	proline-specific permease	-0.378993	0.391795	5.07956
BW25113_1963	yedR	inner membrane protein	-0.426162	0.391935	0.489404
BW25113_4644	ypjI	\N	-0.821355	0.392165	-1.18716
BW25113_3688	yidQ	DUF1375 family outer membrane protein	0.353184	0.392811	6.36084
BW25113_2240	glpT	sn-glycerol-3-phosphate transporter	0.391368	0.392811	6.22404
BW25113_3152	yraR	putative nucleoside-diphosphate-sugar epimerase	0.340067	0.392811	3.98715
BW25113_0730	mngR	Transcriptional repressor for the mannosyl-D-glycerate catabolic operon	-0.348233	0.393002	4.29792
BW25113_1571	ydfA	Qin prophage; uncharacterized protein	-0.842677	0.393646	-1.10692
BW25113_4479	dgoR	putative DNA-binding transcriptional regulator	0.356349	0.394201	4.96423
BW25113_2627	yfjK	DEAD/H helicase-like protein, CP4-57 putative defective prophage	0.525755	0.394554	6.39278
BW25113_3042	yqiC	BMFP family putative fusogenic protein	-0.387486	0.394554	5.93972
BW25113_2476	purC	phosphoribosylaminoimidazole-succinocarboxamide synthetase	-0.400126	0.394554	5.83244
BW25113_0212	gloB	hydroxyacylglutathione hydrolase	0.398961	0.395569	5.59572
BW25113_4332	yjiJ	DUF1228 family putative inner membrane MFS superfamily transporter	0.3269	0.395569	3.71743
BW25113_0583	entD	phosphopantetheinyltransferase component of enterobactin synthase multienzyme complex	0.38988	0.395569	1.20422
BW25113_3730	glmU	fused N-acetyl glucosamine-1-phosphate uridyltransferase/glucosamine-1-phosphate acetyl transferase	-0.437614	0.395569	9.12108
BW25113_2408	yfeN	putative outer membrane protein	0.477583	0.395708	1.38591
BW25113_2235	nrdB	ribonucleoside-diphosphate reductase 1, beta subunit, ferritin-like protein	-0.371901	0.395743	7.42413
BW25113_1667	ydhR	putative monooxygenase	0.425105	0.395743	6.77272
BW25113_2351	gtrB	CPS-53 (KpLE1) prophage; bactoprenol glucosyl transferase	-0.404187	0.395743	6.13835
BW25113_3575	yiaK	2,3-diketo-L-gulonate reductase, NADH-dependent	0.37528	0.39678	3.08593
BW25113_0475	hemH	ferrochelatase	0.439867	0.39678	5.84748
BW25113_3058	folB	bifunctional dihydroneopterin aldolase/dihydroneopterin triphosphate 2'-epimerase	-0.384371	0.39707	2.88086
BW25113_1793	yoaF	DUF333 family outer membrane lipoprotein	0.353392	0.397217	3.82905
BW25113_3690	cbrA	colicin M resistance protein; FAD-binding protein, putative oxidoreductase	-0.429649	0.397373	1.48093
BW25113_3188	sfsB	malPQ operon transcriptional activator	-0.423119	0.398281	3.18034
BW25113_2584	pka	protein lysine acetyltransferase	0.448787	0.399001	9.21828
BW25113_3059	plsY	putative glycerol-3-phosphate acyltransferase	-0.392246	0.399001	4.9135
BW25113_3091	uxaA	altronate hydrolase	0.63745	0.399002	7.60627
BW25113_2318	truA	tRNA pseudouridine(38-40) synthase	-0.381157	0.399002	5.5831
BW25113_2437	eutR	eut operon transcriptional activator, AraC family	0.332845	0.399002	3.92117
BW25113_1387	paaZ	fused oxepin-CoA hydrolase/3-oxo-5,6-dehydrosuberyl-CoA semialdehyde dehydrogenase	0.527174	0.399002	2.30011
BW25113_1928	yedD	lipoprotein	-0.39584	0.399002	5.22836
BW25113_2164	psuT	putative nucleoside transporter	0.381985	0.399002	3.57697
BW25113_1481	bdm	biofilm-dependent modulation protein	0.834203	0.399002	-0.696422
BW25113_0006	yaaA	peroxide resistance protein, lowers intracellular iron	-0.365262	0.399002	5.39041
BW25113_0729	sucD	succinyl-CoA synthetase, NAD(P)-binding, alpha subunit	-0.752227	0.399406	10.6926
BW25113_0394	mak	manno(fructo)kinase	0.417045	0.399406	5.58733
BW25113_4018	iclR	transcriptional repressor	-0.505093	0.399406	7.24852
BW25113_4356	yjjL	L-galactonate transporter	-0.494888	0.399502	7.57743
BW25113_3862	yihG	inner membrane protein, inner membrane acyltransferase	-0.491593	0.399502	2.41719
BW25113_2350	gtrA	CPS-53 (KpLE1) prophage; bactoprenol-linked glucose translocase (flippase)	-0.356491	0.399716	3.82992
BW25113_3654	xanP	xanthine permease	-0.392312	0.399796	3.47429
BW25113_1875	yecM	putative metal-binding enzyme	-0.328427	0.399858	4.013
BW25113_2937	speB	agmatinase	-0.389929	0.400154	7.7385
BW25113_1181	ycgN	UPF0153 family cysteine cluster protein	0.334838	0.403709	4.53499
BW25113_0295	ykgL	uncharacterized protein	-0.510704	0.404435	0.598346
BW25113_4638	ttcC	\N	0.52722	0.404706	1.41887
BW25113_2415	ptsH	phosphohistidinoprotein-hexose phosphotransferase component of PTS system (Hpr)	-0.391582	0.405686	8.96725
BW25113_1345	intR	Rac prophage; integrase	0.390997	0.405686	3.10368
BW25113_2497	uraA	uracil permease	0.442283	0.405686	6.14689
BW25113_1756	ynjD	putative ABC superfamily transporter ATP-binding subunit	0.5016	0.405686	3.42119
BW25113_2776	ygcE	putative kinase	0.340555	0.405939	3.45447
BW25113_0766	ybhA	pyridoxal phosphate (PLP) phosphatase	-0.367246	0.406151	5.0064
BW25113_2883	guaD	guanine deaminase	0.447149	0.406151	3.80937
BW25113_0159	mtn	5'-methylthioadenosine/S-adenosylhomocysteine nucleosidase	-0.379266	0.406587	7.33896
BW25113_4341	yjiS	DUF1127 family protein	1.15821	0.406646	-2.64218
BW25113_4259	holC	DNA polymerase III, chi subunit	0.436819	0.407729	4.92872
BW25113_4349	hsdM	DNA methyltransferase M	-0.458873	0.407729	5.74043
BW25113_2599	pheA	chorismate mutase and prephenate dehydratase, P-protein	-0.372174	0.407729	6.82912
BW25113_0935	ssuD	alkanesulfonate monooxygenase, FMNH(2)-dependent	0.428898	0.407729	1.34674
BW25113_2253	arnB	uridine 5'-(beta-1-threo-pentapyranosyl-4-ulose diphosphate) aminotransferase, PLP-dependent	0.378709	0.407729	2.11802
BW25113_2263	menH	2-succinyl-6-hydroxy-2, 4-cyclohexadiene-1-carboxylate synthase	-0.289178	0.407729	4.70415
BW25113_3396	mrcA	fused penicillin-binding protein 1a: murein transglycosylase/murein transpeptidase	-0.467304	0.407729	5.84517
BW25113_3142	yraH	putative fimbrial-like adhesin protein	-0.373456	0.408822	1.67862
BW25113_3801	aslA	putative Ser-type periplasmic non-aryl sulfatase	0.404562	0.409688	2.99949
BW25113_1374	pinR	Rac prophage; putative site-specific recombinase	-0.571229	0.409729	0.999488
BW25113_1452	yncE	ATP-binding protein, periplasmic, function unknown	-0.640639	0.40988	3.9079
BW25113_1715	pheM	phenylalanyl-tRNA synthetase operon leader peptide	0.545857	0.410615	1.31973
BW25113_2682	ygaZ	putative L-valine exporter, norvaline resistance protein	-0.397459	0.413052	6.05943
BW25113_3124	garK	glycerate kinase I	0.722701	0.413336	8.15476
BW25113_2951	yggS	UPF0001 family protein, PLP-binding	-0.363431	0.41375	4.81459
BW25113_4484	cpxP	inhibitor of the cpx response; periplasmic adaptor protein	0.468175	0.414029	5.7007
BW25113_4046	zur	transcriptional repressor, Zn(II)-binding	-0.389041	0.414335	6.31015
BW25113_0670	glnU	\N	-0.420877	0.414335	5.55501
BW25113_2170	setB	lactose/glucose efflux system	-0.420567	0.415092	2.83752
BW25113_2214	apbE	putative thiamine-synthetic flavin transferase lipoprotein	-0.368464	0.415721	4.32401
BW25113_3649	rpoZ	RNA polymerase, omega subunit	-0.366659	0.416441	6.39096
BW25113_2611	ypjD	cytochrome c assembly protein family inner membrane protein	-0.371087	0.416441	4.56573
BW25113_1193	emtA	lytic murein endotransglycosylase E	0.345156	0.416441	5.11319
BW25113_1564	relB	Qin prophage; bifunctional antitoxin of the RelE-RelB toxin-antitoxin system/ transcriptional repressor	0.365262	0.416441	3.77272
BW25113_4514	ybfQ	\N	1.12765	0.416789	-1.34966
BW25113_2276	nuoN	NADH:ubiquinone oxidoreductase, membrane subunit N	-0.401061	0.417586	9.33167
BW25113_1159	mcrA	putative 5-methylcytosine/5-hydroxymethylcytosine-specific restriction nuclease; 5-methylcytosine DNA binding protein; e14 prophage gene	-0.321341	0.417703	2.62282
BW25113_3670	ilvN	acetolactate synthase 1 small subunit	-0.382759	0.418994	4.79779
BW25113_2226	yfaQ	tandem DUF2300 domain protein, putative host defense protein	0.346023	0.419489	2.55976
BW25113_3491	yhiM	acid resistance protein, inner membrane	0.421303	0.419489	1.55732
BW25113_4353	yjiX	DUF466 family protein	-0.57199	0.420058	2.71025
BW25113_4211	qorB	NAD(P)H:quinone oxidoreductase	0.378162	0.420058	3.63172
BW25113_1086	rluC	23S rRNA pseudouridine(955,2504,2580) synthase	-0.435174	0.420096	5.76115
BW25113_0320	yahF	putative NAD(P)-binding succinyl-CoA synthase	0.430552	0.422856	0.919232
BW25113_0497	rhsD	Rhs family putative polymorphic toxin	0.407109	0.423204	3.30986
BW25113_0068	thiB	thiamine-, thiamine pyrophosphate-, thiamine monophosphate-binding ABC transporter periplasmic protein; ThiBPQ thiamine, thiamine pyrophosphate importer	0.382477	0.423629	4.11034
BW25113_2484	hyfD	hydrogenase 4, membrane subunit	0.494764	0.424275	0.991093
BW25113_1117	lolD	outer membrane-specific lipoprotein transporter subunit	-0.334633	0.424504	4.97887
BW25113_0404	acpH	acyl carrier protein (ACP) phosphodiesterase; ACP hydrolyase	0.367351	0.424504	3.31117
BW25113_1765	ydjA	putative oxidoreductase	0.360455	0.424504	6.82576
BW25113_0137	yadL	putative fimbrial-like adhesin protein	0.500363	0.424646	0.73606
BW25113_1876	argS	arginyl-tRNA synthetase	-0.448176	0.424646	6.48089
BW25113_0043	fixC	putative oxidoreductase	0.411433	0.426828	2.70457
BW25113_4205	ytfA	\N	0.464599	0.427507	2.13484
BW25113_1279	yciS	DUF1049 family inner membrane protein, function unknown	0.359402	0.427507	6.25925
BW25113_4253	yjgL	uncharacterized protein	-0.379322	0.42835	6.35071
BW25113_2712	hypF	carbamoyl phosphate phosphatase and maturation protein for [NiFe] hydrogenases	-0.38949	0.429058	5.59251
BW25113_2483	hyfC	hydrogenase 4, membrane subunit	0.466389	0.429667	0.554572
BW25113_1465	narV	nitrate reductase 2 (NRZ), gamma subunit	0.366473	0.430727	1.8099
BW25113_2536	hcaT	putative 3-phenylpropionic transporter	0.35617	0.43115	4.36569
BW25113_0759	galE	UDP-galactose-4-epimerase	-0.416456	0.432462	7.35321
BW25113_4337	mdtM	multidrug efflux system protein	-0.309563	0.432462	3.83736
BW25113_1132	hflD	putative lysogenization regulator	-0.391515	0.432462	5.06755
BW25113_3865	yihA	cell division GTP-binding protein	-0.383942	0.432462	6.94808
BW25113_1066	rimJ	ribosomal-protein-S5-alanine N-acetyltransferase	0.417617	0.432462	6.35455
BW25113_1435	ydcP	putative peptidase	-0.377968	0.433296	5.902
BW25113_1557	cspB	Qin prophage; cold shock protein	-0.434137	0.433296	7.14692
BW25113_2877	mocA	CTP:molybdopterin cytidylyltransferase	0.381449	0.433296	6.24019
BW25113_1889	motB	protein that enables flagellar motor rotation	0.443423	0.433296	8.47012
BW25113_4487	yjdP	putative periplasmic protein	0.348408	0.433296	2.69566
BW25113_2618	ratB	UPF0125 family protein	-0.425324	0.433296	5.00601
BW25113_1986	asnU	\N	0.734892	0.433296	-2.30569
BW25113_0638	cobC	putative alpha-ribazole-5'-P phosphatase	-0.349495	0.433296	3.44697
BW25113_3957	argE	acetylornithine deacetylase	0.43828	0.433296	5.73157
BW25113_0796	ybiH	DUF1956 domain-containing tetR family putative transcriptional regulator	-0.392031	0.433996	4.95205
BW25113_1534	ydeE	putative transporter	0.315863	0.435648	3.6731
BW25113_2585	pssA	phosphatidylserine synthase (CDP-diacylglycerol-serine O-phosphatidyltransferase)	0.451275	0.435735	7.94089
BW25113_2938	speA	biosynthetic arginine decarboxylase, PLP-binding	-0.433499	0.435982	8.4658
BW25113_0126	can	carbonic anhydrase	-0.498599	0.436643	7.0339
BW25113_2524	iscX	Iron binding protein associated with IscS; putative molecular adaptor of IscS function	-0.39822	0.436643	4.83726
BW25113_2559	tadA	tRNA-specific adenosine deaminase	-0.289172	0.437013	4.41131
BW25113_3269	yhdX	putative amino-acid transporter subunit	0.385201	0.4376	1.97544
BW25113_0542	renD	\N	-0.412584	0.437763	2.08677
BW25113_0048	folA	dihydrofolate reductase	-0.507732	0.437809	5.7165
BW25113_1922	fliA	RNA polymerase, sigma 28 (sigma F) factor	0.429799	0.438111	10.0502
BW25113_0121	speE	spermidine synthase (putrescine aminopropyltransferase)	-0.487398	0.438111	6.84712
BW25113_1712	ihfA	integration host factor (IHF), DNA-binding protein, alpha subunit	0.439495	0.438296	8.96104
BW25113_0996	torC	trimethylamine N-oxide (TMAO) reductase I, cytochrome c-type subunit	0.455307	0.438296	1.23508
BW25113_1426	ydcH	DUF465 family protein	0.466813	0.438296	5.83825
BW25113_0572	cusC	copper/silver efflux system, outer membrane component	0.612056	0.438296	0.615708
BW25113_0356	frmA	alcohol dehydrogenase class III/glutathione-dependent formaldehyde dehydrogenase	0.455541	0.43871	6.7973
BW25113_0559	ybcW	DLP12 prophage; uncharacterized protein	-0.281859	0.438715	2.13203
BW25113_3498	prlC	oligopeptidase A	0.417687	0.438715	7.94132
BW25113_2265	menF	isochorismate synthase 2	-0.399489	0.438845	5.95874
BW25113_0784	moaD	molybdopterin synthase, small subunit	-0.260055	0.438941	3.71824
BW25113_3573	ysaA	putative hydrogenase, 4Fe-4S ferredoxin-type component	-0.369184	0.439219	7.0275
BW25113_2739	ygbM	putative hydroxypyruvate isomerase	0.48134	0.439219	2.39052
BW25113_0421	ispA	geranyltranstransferase	-0.422622	0.439592	6.67993
BW25113_1059	solA	N-methyltryptophan oxidase, FAD-binding	-0.371364	0.440095	5.62999
BW25113_3722	bglF	fused beta-glucoside-specific PTS enzymes: IIA component/IIB component/IIC component	-0.432177	0.440136	4.8467
BW25113_3979	thrT	\N	-0.354569	0.440544	5.20532
BW25113_0439	lon	DNA-binding ATP-dependent protease La	0.405953	0.44213	9.95219
BW25113_1044	ymdA	uncharacterized protein	-0.488859	0.442595	5.31824
BW25113_4316	fimC	periplasmic chaperone	-0.339478	0.442595	3.13855
BW25113_1246	oppD	oligopeptide transporter subunit	0.427041	0.443086	8.63881
BW25113_0408	secD	SecYEG protein translocase auxillary subunit	-0.374722	0.443807	8.36179
BW25113_0988	insB1	IS1 transposase B	-0.397736	0.444126	4.02961
BW25113_4264	idnR	transcriptional repressor, 5-gluconate-binding	-0.345119	0.44467	3.76709
BW25113_2810	csdA	cysteine sulfinate desulfinase	-0.382141	0.44467	6.04794
BW25113_1121	ycfZ	inner membrane protein	-0.420893	0.444847	1.79758
BW25113_4517	gnsA	putative phosphatidylethanolamine synthesis regulator	-0.318344	0.444847	3.39072
BW25113_3155	yhbQ	GIY-YIG nuclease superfamily protein	-0.341322	0.444847	4.56301
BW25113_0662	ubiF	2-octaprenyl-3-methyl-6-methoxy-1,4-benzoquinol oxygenase	0.454819	0.444847	6.86534
BW25113_2903	gcvP	glycine decarboxylase, PLP-dependent, subunit (protein P) of glycine cleavage complex	0.460264	0.444847	10.2023
BW25113_4556	glvG	\N	-0.370209	0.44514	1.72543
BW25113_4001	yjaH	DUF1481 family putative lipoprotein	-0.434569	0.44514	5.53825
BW25113_1640	anmK	anhydro-N-acetylmuramic acid kinase	0.384896	0.445331	6.19783
BW25113_2122	yehQ	\N	0.346384	0.445643	2.81935
BW25113_0716	ybgO	putative fimbrial protein	0.4545	0.445728	2.63016
BW25113_2273	yfbN	uncharacterized protein	-0.674557	0.447003	-0.600665
BW25113_0153	fhuB	fused iron-hydroxamate transporter subunits of ABC superfamily: membrane components	-0.317574	0.447003	3.33722
BW25113_3083	higB	mRNA interferase toxin of the HigB-HigA toxin-antitoxin system	-0.537159	0.447203	1.61615
BW25113_0659	ybeY	ssRNA-specific endoribonuclease; co-endoribonuclease working with RNase R in 16S rRNA 3' end maturation and quality control; rRNA transcription antitermination factor	0.420559	0.447203	6.85059
BW25113_1306	pspC	psp operon transcription co-activator	0.437952	0.447252	3.22967
BW25113_1430	tehB	tellurite, selenium methyltransferase, SAM-dependent; tellurite, selenium resistance protein	-0.292817	0.447763	5.27973
BW25113_4049	dusA	tRNA-dihydrouridine synthase A	-0.380537	0.448467	5.14715
BW25113_0850	ybjC	DUF1418 family protein	0.43817	0.449073	3.79209
BW25113_0025	ribF	bifunctional riboflavin kinase/FAD synthetase	-0.368007	0.449073	6.9442
BW25113_1576	ydfD	Qin prophage; uncharacterized protein	-1.26778	0.449284	-3.10596
BW25113_2290	alaA	valine-pyruvate aminotransferase 2	-0.356182	0.450347	6.71776
BW25113_3514	mdtF	anaerobic multidrug efflux transporter, ArcA-regulated	0.316088	0.450954	4.6038
BW25113_0859	rlmC	23S rRNA m(5)U747 methyltransferase, SAM-dependent	-0.382487	0.451318	3.39195
BW25113_2052	wcaG	bifunctional GDP-fucose synthetase: GDP-4-dehydro-6-deoxy-D-mannose epimerase/ GDP-4-dehydro-6-L-deoxygalactose reductase	0.53578	0.452482	0.691804
BW25113_3593	rhsA	Rhs family protein, putative polymorphic toxin; putative polysaccharide synthesis/export protein; putative neighboring cell growth inhibitor	0.442396	0.452646	1.89472
BW25113_3417	malP	maltodextrin phosphorylase	0.489218	0.453278	9.35613
BW25113_3248	yhdE	Maf-like protein	-0.37658	0.454582	5.37316
BW25113_3780	rhlB	ATP-dependent RNA helicase	-0.365592	0.454838	7.98941
BW25113_2136	yohD	DedA family inner membrane protein	0.334393	0.454909	4.72261
BW25113_2288	nuoA	NADH:ubiquinone oxidoreductase, membrane subunit A	-0.344924	0.456221	7.76266
BW25113_0455	ffs	\N	0.412486	0.456221	3.94183
BW25113_0904	focA	formate channel	-0.265296	0.456221	8.18971
BW25113_4057	yjbR	DUF419 family protein	0.408825	0.456221	5.16529
BW25113_0617	citD	citrate lyase, acyl carrier (gamma) subunit	-0.870264	0.456221	-2.16936
BW25113_2549	yphG	DUF4380 domain-containing TPR repeat protein	0.39756	0.458006	3.11511
BW25113_3171	metY	\N	-0.396085	0.459623	5.97202
BW25113_2562	yfhL	putative 4Fe-4S cluster-containing protein	-0.337143	0.460375	3.07299
BW25113_2965	speC	ornithine decarboxylase, constitutive	-0.385298	0.460375	5.86544
BW25113_4009	rrlE	\N	-0.653643	0.460375	6.30337
BW25113_4026	yjbE	extracellular polysaccharide production threonine-rich protein	-0.631482	0.460819	0.762915
BW25113_0318	yahD	ankyrin repeat protein	0.426236	0.460819	2.36875
BW25113_4260	pepA	multifunctional aminopeptidase A: a cyteinylglycinase, transcription regulator and site-specific recombination factor	0.410481	0.460819	8.30315
BW25113_1735	chbR	repressor of chb operon for N,N'-diacetylchitobiose utilization	0.349139	0.460819	3.28877
BW25113_3020	ygiS	putative inner membrane ABC superfamily transporter permease	0.36101	0.461542	7.44068
BW25113_2840	ygeA	Asp/Glu_racemase family protein	0.315152	0.462201	4.40558
BW25113_0961	yccF	DUF307 family inner membrane protein	-0.303892	0.463295	3.19714
BW25113_1677	lpp	murein lipoprotein	0.438796	0.463295	13.0994
BW25113_3368	cysG	fused siroheme synthase 1,3-dimethyluroporphyriongen III dehydrogenase and siroheme ferrochelatase/uroporphyrinogen methyltransferase	-0.368521	0.463295	6.08783
BW25113_1947	fliO	flagellar biosynthesis protein	-0.38276	0.463295	5.83675
BW25113_0721	sdhC	succinate dehydrogenase, membrane subunit, binds cytochrome b556	0.328364	0.463295	7.98209
BW25113_1702	ppsA	phosphoenolpyruvate synthase	0.35631	0.463295	10.3026
BW25113_1190	dadX	alanine racemase, catabolic, PLP-binding	0.455792	0.46345	8.49389
BW25113_0624	flc	fluoride efflux channel, dual topology membrane protein	-0.338262	0.463453	3.81129
BW25113_0969	tusE	mnm(5)-s(2)U34-tRNA 2-thiolation sulfurtransferase	-0.301899	0.463453	4.09529
BW25113_3449	ugpQ	glycerophosphodiester phosphodiesterase, cytosolic	0.340136	0.463453	4.13501
BW25113_0874	ybjE	putative transporter	-0.366002	0.46389	2.0761
BW25113_4420	rdlA	\N	-0.3366	0.46389	2.32607
BW25113_1185	dsbB	oxidoreductase that catalyzes reoxidation of DsbA protein disulfide isomerase I	-0.333815	0.46389	4.86538
BW25113_4061	yjcC	putative membrane-anchored cyclic-di-GMP phosphodiesterase	0.40037	0.46389	3.55545
BW25113_1976	mtfA	anti-repressor for DgsA(Mlc)	0.446016	0.46389	8.56996
BW25113_1522	yneF	putative membrane-bound diguanylate cyclase	-0.304486	0.464811	3.76117
BW25113_0791	ybhQ	inner membrane protein	0.357365	0.464811	6.63064
BW25113_0448	mdlA	putative multidrug transporter subunit of ABC superfamily, ATP-binding component	0.40166	0.464811	4.45154
BW25113_0420	dxs	1-deoxyxylulose-5-phosphate synthase, thiamine triphosphate-binding, FAD-requiring	-0.420224	0.464811	7.51143
BW25113_3424	glpG	rhomboid intramembrane serine protease	-0.406279	0.464811	4.81756
BW25113_4480	hdfR	flhDC operon transcriptional repressor	0.350201	0.464855	5.54889
BW25113_4392	slt	lytic murein transglycosylase, soluble	0.398476	0.464861	6.94089
BW25113_1410	ynbC	putative esterase	0.381408	0.466042	2.09405
BW25113_4532	hicA	mRNA interferase toxin of the HicAB toxin-antitoxin system	0.362302	0.466042	1.62408
BW25113_2195	dsbE	periplasmic thioredoxin of cytochrome c-type biogenesis	-0.245735	0.466042	4.05499
BW25113_2313	cvpA	colicin V production membrane protein	-0.326296	0.466316	4.80066
BW25113_0909	ycaL	putative peptidase-related chaperone	0.471248	0.466328	1.85824
BW25113_2751	cysN	sulfate adenylyltransferase, subunit 1	0.356444	0.466328	8.04391
BW25113_4624	ryjB	\N	1.16812	0.466328	-1.00268
BW25113_1247	oppF	oligopeptide transporter subunit	0.38733	0.466333	8.95116
BW25113_4634	aaaD	\N	0.615783	0.466333	-0.259402
BW25113_3899	frvB	putative PTS enzyme, IIB component/IIC component	0.575569	0.466443	0.719902
BW25113_0292	ecpB	ECP production pilus chaperone	0.404185	0.466443	-0.129998
BW25113_2782	mazF	mRNA interferase toxin, antitoxin is MazE	0.41725	0.466443	4.55028
BW25113_1945	fliM	flagellar motor switching and energizing component	-0.404613	0.466443	8.67076
BW25113_2581	yfiF	putative methyltransferase	-0.335747	0.466443	6.70592
BW25113_0792	ybhR	inner membrane putative ABC superfamily transporter permease	0.32251	0.467244	4.53278
BW25113_0666	metU	\N	-0.496371	0.467244	2.27836
BW25113_1558	cspF	Qin prophage; cold shock protein	-0.38079	0.467244	3.86346
BW25113_1451	yncD	putative iron outer membrane transporter	0.234509	0.467244	3.99224
BW25113_0664	glnX	\N	0.346508	0.467244	5.032
BW25113_3679	yidK	putative transporter	0.381588	0.467882	1.69512
BW25113_4578	insP	\N	0.433276	0.467909	3.00002
BW25113_1523	yneG	DUF4186 family protein	-0.298636	0.467909	4.10006
BW25113_3724	phoU	negative regulator of PhoR/PhoB two-component regulator	0.344949	0.467909	5.95367
BW25113_2134	pbpG	D-alanyl-D-alanine endopeptidase	-0.347592	0.467909	5.71931
BW25113_2668	ygaP	DUF2892 family inner membrane rhodanese	-0.314168	0.468011	3.41869
BW25113_1055	yceA	putative rhodanese-related sulfurtransferase	-0.47844	0.468011	4.174
BW25113_4327	hypT	hypochlorite-responsive transcription factor	0.34545	0.468371	4.88155
BW25113_3701	dnaN	DNA polymerase III, beta subunit	-0.392228	0.468434	6.89655
BW25113_1048	opgG	osmoregulated periplasmic glucan (OPG) biosynthesis periplasmic protein	0.417832	0.468434	7.67809
BW25113_4022	rluF	23S rRNA pseudouridine(2604) synthase	-0.317563	0.469449	5.62819
BW25113_2446	yffO	CPZ-55 prophage; uncharacterized protein	0.562925	0.469935	0.406279
BW25113_0391	yaiE	UPF0345 family protein	0.394727	0.469935	6.29881
BW25113_1462	yddH	flavin reductase like-protein	0.244153	0.470242	4.18604
BW25113_0022	insA	IS1 repressor TnpA	-0.611842	0.471824	-0.434905
BW25113_1280	yciM	envelope integrity maintenance protein; EnvC-interacting protein	0.366112	0.472891	6.2413
BW25113_0673	metT	\N	0.481642	0.47349	0.900201
BW25113_4503	yafF	\N	-0.425798	0.47349	0.916911
BW25113_2241	glpA	sn-glycerol-3-phosphate dehydrogenase (anaerobic), large subunit, FAD/NAD(P)-binding	-0.389515	0.475421	2.0795
BW25113_2690	yqaB	fructose-1-P and 6-phosphogluconate phosphatase	-0.337357	0.4761	5.57244
BW25113_3062	ttdB	L-tartrate dehydratase, beta subunit	0.596682	0.476412	0.39064
BW25113_0495	ybbA	putative ABC superfamily transporter ATP-binding subunit	0.319811	0.476412	3.93012
BW25113_0520	ylbF	putative anaerobic allantoin catabolic oxamate carbamoyltransferase; DUF2877 family protein	0.600846	0.476488	0.655622
BW25113_0844	ybjI	5-amino-6-(5-phospho-D-ribitylamino)uracil phosphatase; pyrimidine phosphatase; riboflavin synthesis	0.350342	0.476527	4.71169
BW25113_2553	glnB	regulatory protein P-II for glutamine synthetase	-0.336313	0.47722	5.91703
BW25113_2179	yejE	microcin C transporter YejABEF, permease subunit; ABC family	0.336336	0.479459	3.6517
BW25113_4493	gapC	\N	0.384962	0.480712	8.02595
BW25113_0946	zapC	FtsZ stabilizer	0.351252	0.480712	5.28138
BW25113_1107	nagZ	beta N-acetyl-glucosaminidase	0.342821	0.480798	6.66312
BW25113_0605	ahpC	alkyl hydroperoxide reductase, C22 subunit	0.380484	0.480888	10.5329
BW25113_0369	hemB	5-aminolevulinate dehydratase (porphobilinogen synthase)	-0.347898	0.480888	7.56036
[truncated: 2,343 more rows]

## Sheet: Table S3
Table S3: differential gene expression table of control 60 min compared to control 10 min
Gene_id	Gene_name	Gene_description	logFC	PValue	logCPM
BW25113_2241	glpA	sn-glycerol-3-phosphate dehydrogenase (anaerobic), large subunit, FAD/NAD(P)-binding	-9.09182	9.01412e-92	9.92645
BW25113_2242	glpB	sn-glycerol-3-phosphate dehydrogenase (anaerobic), membrane anchor subunit	-8.2377	1.00753e-80	9.19234
BW25113_2243	glpC	anaerobic sn-glycerol-3-phosphate dehydrogenase, C subunit, 4Fe-4S iron-sulfur cluster	-6.62229	5.56651e-65	8.0009
BW25113_2240	glpT	sn-glycerol-3-phosphate transporter	-6.15417	1.16229e-44	11.4476
BW25113_1223	narK	nitrate/nitrite transporter	-5.82557	5.33859e-43	9.91161
BW25113_2238	yfaH	\N	-4.71502	1.75436e-41	4.78614
BW25113_1256	ompW	outer membrane protein W	4.92489	1.62702e-40	11.508
BW25113_2239	glpQ	periplasmic glycerophosphodiester phosphodiesterase	-5.08555	5.13847e-39	10.7927
BW25113_3927	glpF	glycerol facilitator	-4.61118	1.01889e-38	9.47873
BW25113_3427	yzgL	\N	-4.5285	1.22951e-38	5.56534
BW25113_3426	glpD	sn-glycerol-3-phosphate dehydrogenase, aerobic, FAD/NAD(P)-binding	-5.86055	3.63839e-36	10.595
BW25113_1589	ynfG	oxidoreductase, Fe-S subunit	5.14137	3.12102e-35	5.6046
BW25113_1588	ynfF	S-and N-oxide reductase, A subunit, periplasmic	5.09308	6.23065e-35	8.03505
BW25113_3708	tnaA	tryptophanase/L-cysteine desulfhydrase, PLP-dependent	4.63151	1.29516e-34	15.1597
BW25113_2787	gudD	(D)-glucarate dehydratase 1	4.44435	6.17379e-34	7.62649
BW25113_0897	ycaC	putative isochorismatase family hydrolase	4.82971	6.24654e-34	5.28757
BW25113_3125	garR	tartronate semialdehyde reductase	4.42355	6.85086e-34	9.77912
BW25113_1224	narG	nitrate reductase 1, alpha subunit	-5.43474	1.64112e-33	11.3502
BW25113_1440	ydcS	polyhydroxybutyrate (PHB) synthase, ABC transporter periplasmic binding protein homolog	4.95966	5.25177e-31	6.5129
BW25113_2672	ygaM	DUF883 family protein, putative membrane-anchored ribosome-binding protein	4.745	6.24329e-31	5.33485
BW25113_4471	tdcG	L-serine dehydratase 3, anaerobic	5.05493	1.87579e-29	6.47092
BW25113_2592	clpB	protein disaggregation chaperone	4.66445	2.01614e-29	10.0671
BW25113_3926	glpK	glycerol kinase	-4.15564	3.05972e-29	10.8299
BW25113_3707	tnaC	tryptophanase leader peptide	4.06151	4.95593e-28	10.6273
BW25113_0329	yahO	periplasmic protein, function unknown, YhcN family	4.39129	5.91076e-28	5.54894
BW25113_4330	yjiH	nucleoside recognition pore and gate family putative inner membrane transporter	3.80187	2.15536e-27	3.36286
BW25113_0014	dnaK	chaperone Hsp70, with co-chaperone DnaJ	4.82698	6.31939e-27	11.4244
BW25113_0973	hyaB	hydrogenase 1, large subunit	3.32348	1.22922e-26	3.82986
BW25113_0473	htpG	protein refolding molecular co-chaperone Hsp90, Hsp70-dependent; heat-shock protein; ATPase	4.44469	1.98782e-26	9.99729
BW25113_0972	hyaA	hydrogenase 1, small subunit	3.62633	2.73301e-26	3.36898
BW25113_4032	malG	maltose transporter subunit	3.66735	5.94709e-26	6.70937
BW25113_1441	ydcT	putative spermidine/putrescine transporter subunit	4.97641	9.0764e-26	4.54987
BW25113_2789	gudP	putative D-glucarate transporter	3.56184	9.0764e-26	7.99797
BW25113_1188	ycgB	SpoVR family stationary phase protein	4.21812	1.1836e-25	6.6166
BW25113_0581	ybdK	weak gamma-glutamyl:cysteine ligase	3.53246	1.52145e-25	5.2485
BW25113_2879	ssnA	putative chlorohydrolase/aminohydrolase	3.445	2.29957e-25	3.16988
BW25113_1783	yeaG	protein kinase, endogenous substrate unidentified; autokinase	4.13434	3.07039e-25	7.61141
BW25113_1590	ynfH	oxidoreductase, membrane subunit	3.82768	4.48893e-25	6.74739
BW25113_4142	groS	Cpn10 chaperonin GroES, small subunit of GroESL	4.27714	6.64795e-25	9.1132
BW25113_4037	malM	maltose regulon periplasmic protein	3.60087	8.37871e-25	7.93393
BW25113_4143	groL	Cpn60 chaperonin GroEL, large subunit of GroESL	4.37114	2.02305e-24	12.1419
BW25113_1732	katE	catalase HPII, heme d-containing	3.57999	1.05799e-23	5.54268
BW25113_3336	bfr	bacterioferritin, iron storage and detoxification protein	4.24569	1.4108e-23	7.27158
BW25113_1004	wrbA	NAD(P)H:quinone oxidoreductase	3.46394	1.00055e-22	7.99568
BW25113_3114	tdcE	pyruvate formate-lyase 4/2-ketobutyrate formate-lyase	4.52378	1.39205e-22	8.58483
BW25113_1003	yccJ	uncharacterized protein	3.45995	1.42479e-22	7.13645
BW25113_3477	nikB	nickel transporter subunit	-3.21788	2.13074e-22	5.28953
BW25113_0015	dnaJ	chaperone Hsp40, DnaK co-chaperone	3.33397	8.15295e-22	7.52483
BW25113_2979	glcD	glycolate oxidase subunit, FAD-linked	6.78561	8.15983e-22	7.5002
BW25113_0871	poxB	pyruvate dehydrogenase (pyruvate oxidase), thiamine triphosphate-binding, FAD-binding	3.66361	1.47059e-21	5.71734
BW25113_2080	yegP	UPF0339 family protein	4.05373	1.62806e-21	4.49388
BW25113_4468	glcE	glycolate oxidase FAD binding subunit	6.99067	1.62806e-21	6.41828
BW25113_1784	yeaH	UPF0229 family protein	3.76101	1.81701e-21	4.92783
BW25113_1197	treA	periplasmic trehalase	3.37142	1.81701e-21	5.19823
BW25113_2097	fbaB	fructose-bisphosphate aldolase class I	3.5816	2.25313e-21	6.67942
BW25113_4568	ytjA	uncharacterized protein	4.17618	2.47083e-21	5.29265
BW25113_3709	tnaB	tryptophan transporter of low affinity	3.30968	2.85117e-21	11.0263
BW25113_1953	yodD	uncharacterized protein	4.22303	4.40389e-21	4.06324
BW25113_2208	napF	ferredoxin-type protein, role in electron transfer to periplasmic nitrate reductase NapA	-3.4889	4.95159e-21	6.83917
BW25113_3555	yiaG	HTH_CROC1 family putative transcriptional regulator	3.93401	8.35923e-21	4.70704
BW25113_2207	napD	assembly protein for periplasmic nitrate reductase	-3.84419	1.79514e-20	5.25849
BW25113_4291	fecA	ferric citrate outer membrane transporter	-3.13438	1.80674e-20	5.56381
BW25113_3113	tdcF	putative reactive intermediate deaminase	4.00601	3.04651e-20	6.57996
BW25113_3024	ygiW	hydrogen peroxide and cadmium resistance periplasmic protein; stress-induced OB-fold protein	3.35684	3.2517e-20	5.11991
BW25113_4289	fecC	iron-dicitrate transporter subunit	-3.03707	3.3726e-20	2.85532
BW25113_1666	valW	\N	-3.09291	4.23431e-20	3.0271
BW25113_2870	ygeW	putative carbamoyltransferase	3.29729	5.09628e-20	4.60739
BW25113_4034	malE	maltose transporter subunit	3.1186	5.9144e-20	10.2946
BW25113_4376	osmY	periplasmic protein	4.14684	5.9144e-20	6.93407
BW25113_2872	ygeY	putative peptidase	2.56655	2.30595e-19	3.77479
BW25113_1797	yeaR	DUF1971 family protein, nitrate-inducible	-3.72819	3.30479e-19	1.48743
BW25113_3476	nikA	nickel-binding, heme-binding periplasmic protein	-3.41254	6.31383e-19	7.5123
BW25113_3588	aldB	aldehyde dehydrogenase B	3.94648	6.31383e-19	6.07802
BW25113_2465	tktB	transketolase 2, thiamine triphosphate-binding	3.06942	6.42394e-19	6.26451
BW25113_3908	sodA	superoxide dismutase, Mn	-2.97151	8.47259e-19	7.86512
BW25113_2788	gudX	glucarate dehydratase-related protein, substrate unknown	3.70546	8.83825e-19	6.78812
BW25113_0896	dmsC	dimethyl sulfoxide reductase, anaerobic, subunit C	3.31628	1.01006e-18	7.3339
BW25113_2147	preA	dihydropyrimidine dehydrogenase, NADH-dependent, subunit C	2.80993	1.35345e-18	7.43038
BW25113_2665	ygaU	uncharacterized protein	3.67392	2.67791e-18	5.51009
BW25113_1587	ynfE	putative selenate reductase, periplasmic	3.73588	3.93828e-18	7.70687
BW25113_1897	otsB	trehalose-6-phosphate phosphatase, biosynthetic	2.60796	5.60987e-18	3.80123
BW25113_0812	dps	Fe-binding and storage protein; stress-inducible DNA-binding protetin	3.22153	5.85972e-18	9.0243
BW25113_2976	glcB	malate synthase G	3.94547	5.85972e-18	9.31455
BW25113_2266	elaB	DUF883 family protein, putative membrane-anchored ribosome-binding protein	3.34142	1.16105e-17	6.72761
BW25113_2977	glcG	DUF336 family protein	4.04219	1.22083e-17	7.33041
BW25113_3124	garK	glycerate kinase I	3.3896	1.29882e-17	7.51276
BW25113_4290	fecB	iron-dicitrate transporter subunit	-2.39928	1.37204e-17	4.02007
BW25113_1051	msyB	multicopy suppressor of secY and secA	3.05507	2.7731e-17	5.29798
BW25113_4036	lamB	maltose outer membrane porin (maltoporin)	3.06412	3.00765e-17	10.1647
BW25113_3361	fic	stationary-phase adenosine monophosphate-protein transferase domain protein	3.00983	5.05664e-17	4.42763
BW25113_1724	ydiZ	uncharacterized protein	2.53646	8.42661e-17	3.94078
BW25113_1222	narX	sensory histidine kinase in two-component regulatory system with NarL	-2.52217	9.2045e-17	6.84187
BW25113_1517	lsrF	putative autoinducer-2 (AI-2) aldolase	2.9682	9.45751e-17	3.64783
BW25113_1423	ydcJ	putative metalloenzyme	3.51023	1.08366e-16	5.9322
BW25113_3744	asnA	asparagine synthetase A	2.81335	1.59772e-16	9.20074
BW25113_1955	yedP	putative mannosyl-3-phosphoglycerate phosphatase	2.49613	3.63493e-16	4.45506
BW25113_1684	sufA	Fe-S cluster assembly protein	3.59164	5.37132e-16	3.0242
BW25113_2993	hybD	maturation protease for hydrogenase 2	2.67755	7.22194e-16	6.89666
BW25113_1739	osmE	osmotically-inducible lipoprotein	3.34419	7.75406e-16	7.23475
BW25113_1625	cnu	nucleoid-associated oriC-binding protein; H-NS and StpA stabilizing factor	-2.68532	9.00494e-16	2.76679
BW25113_2302	yfcG	GSH-dependent disulfide bond oxidoreductase	2.93836	1.13204e-15	3.3655
BW25113_0953	rmf	ribosome modulation factor	3.25716	1.29867e-15	7.9593
BW25113_1443	ydcV	putative spermidine/putrescine transporter subunit	3.8697	2.61666e-15	3.45479
BW25113_3485	yhhJ	inner membrane putative ABC transporter permease	2.49873	2.65311e-15	5.91234
BW25113_0016	insL1	IS186 transposase	2.79731	2.86209e-15	2.57012
BW25113_0905	ycaO	ribosomal protein S12 methylthiotransferase accessory factor	-2.88663	2.97911e-15	7.1995
BW25113_4127	yjdJ	putative acyl-CoA transferase	2.48812	3.00917e-15	3.6204
BW25113_1671	ydhX	putative 4Fe-4S ferridoxin-type protein; FNR, Nar, NarP-regulated protein; putative subunit of YdhYVWXUT oxidoreductase complex	2.79308	3.06847e-15	4.07174
BW25113_1195	ymgE	UPF0410 family putative inner membrane protein	3.43668	3.51182e-15	2.96567
BW25113_0304	rclA	reactive chlorine stress species (RCS) resistance protein; pyridine nucleotide-dependent disulfide oxidoreductase family	2.77907	6.47533e-15	3.4423
BW25113_1674	ydhY	putative 4Fe-4S ferridoxin-type protein; FNR, Nar, NarP-regulated protein; putative subunit of YdhYVWXUT oxidoreductase complex	3.86657	7.28842e-15	6.9319
BW25113_2146	preT	dihydropyrimidine dehydrogenase, NADH-dependent, subunit N	2.57055	8.01896e-15	7.85534
BW25113_1672	ydhW	FNR, Nar, NarP-regulated protein; putative subunit of YdhYVWXUT oxidoreductase complex	3.16874	8.20901e-15	4.63726
BW25113_3447	ggt	gamma-glutamyltranspeptidase	2.32035	8.73763e-15	4.31942
BW25113_2543	yphA	DoxX family inner membrane protein	2.77662	8.79761e-15	3.4935
BW25113_1619	hdhA	7-alpha-hydroxysteroid dehydrogenase, NAD-dependent	2.66423	9.73619e-15	6.21829
BW25113_1967	hchA	glyoxalase III and Hsp31 molecular chaperone	2.89831	1.01387e-14	5.68875
BW25113_3408	feoA	ferrous iron transporter, protein A	-2.16672	1.13741e-14	4.82876
BW25113_1444	patD	gamma-aminobutyraldehyde dehydrogenase	2.9715	1.17714e-14	5.82917
BW25113_0504	allS	allD operon transcriptional activator	2.59819	1.22893e-14	3.72078
BW25113_3126	garL	alpha-dehydro-beta-deoxy-D-glucarate aldolase	3.3388	1.22893e-14	8.43689
BW25113_2994	hybC	hydrogenase 2, large subunit	2.70913	1.38927e-14	9.03227
BW25113_1480	sra	stationary-phase-induced ribosome-associated protein	3.15186	1.94598e-14	6.00318
BW25113_0865	ybjP	lipoprotein	2.69729	2.04926e-14	6.39265
BW25113_1482	osmC	lipoyl-dependent Cys-based peroxidase, hydroperoxide resistance; salt-shock inducible membrane protein; peroxiredoxin	2.76958	2.31194e-14	5.65938
BW25113_3687	ibpA	heat shock chaperone	6.52265	3.10544e-14	7.53354
BW25113_1632	rsxE	SoxR iron-sulfur cluster reduction factor component; electron transport inner membrane NADH-quinone reductase	-2.22339	3.63217e-14	4.60538
BW25113_3494	uspB	universal stress (ethanol tolerance) protein B	3.00981	4.25414e-14	5.8061
BW25113_2992	hybE	hydrogenase 2-specific chaperone	2.60795	4.28249e-14	6.42367
BW25113_4033	malF	maltose transporter subunit	2.40057	4.42652e-14	7.19863
BW25113_1516	lsrB	autoinducer 2-binding protein	3.26076	5.1692e-14	3.82858
BW25113_4269	ahr	aldehyde reductase, NADPH-dependent, Zn-containing, broad specificity	2.60201	7.17117e-14	4.95871
BW25113_1670	ydhU	putative cytochrome b subunit of YdhYVWXUT oxidoreductase complex	2.62468	1.02792e-13	3.76307
BW25113_0707	ybgA	DUF1722 family protein	2.45271	1.06502e-13	2.93876
BW25113_3006	exbB	membrane spanning protein in TonB-ExbB-ExbD complex	-2.3069	1.40207e-13	5.94494
BW25113_4149	blc	outer membrane lipoprotein (lipocalin), cell division and growth function	2.65206	1.65969e-13	5.05788
BW25113_1800	dmlA	D-malate oxidase, NAD-dependent; putative tartrate dehydrogenase	3.10971	1.76705e-13	5.47274
BW25113_3544	dppA	dipeptide transporter	3.04089	1.82607e-13	10.0745
BW25113_2086	yegS	phosphatidylglycerol kinase, metal-dependent	2.66623	3.07568e-13	3.5338
BW25113_1673	ydhV	putative oxidoreductase subunit	3.46663	3.45288e-13	7.1025
BW25113_4658	yghX	\N	2.47767	4.63443e-13	3.42164
BW25113_2135	yohC	Yip1 family inner membrane protein	2.78899	4.64691e-13	2.77525
BW25113_1257	yciE	putative rubrerythrin/ferritin-like metal-binding protein	2.44885	4.68927e-13	4.98747
BW25113_4515	cydX	cytochrome d (bd-I) ubiquinol oxidase subunit X	2.60636	5.1218e-13	6.57968
BW25113_0789	clsB	cardiolipin synthase 2	2.57674	5.63536e-13	2.81008
BW25113_3049	glgS	motility and biofilm regulator	2.54326	6.61459e-13	7.06157
BW25113_1050	yceK	outer membrane integrity lipoprotein	2.85151	7.92418e-13	4.17235
BW25113_1341	ydaM	diguanylate cyclase, csgD regulator	2.40265	8.3799e-13	4.65479
BW25113_2247	rhmD	L-rhamnonate dehydratase	2.02127	1.02753e-12	3.4091
BW25113_0505	allA	ureidoglycolate lyase, releasing urea	2.60799	1.03478e-12	3.79211
BW25113_3128	garD	(D)-galactarate dehydrogenase	3.08406	1.11018e-12	10.0207
BW25113_4140	fxsA	suppressor of F exclusion of phage T7	3.04599	1.14548e-12	5.49049
BW25113_1896	otsA	trehalose-6-phosphate synthase	2.37922	1.2134e-12	5.35378
BW25113_1519	tam	trans-aconitate methyltransferase	2.48676	1.25583e-12	4.41251
BW25113_4064	yjcD	inner membrane putative guanine permease	-2.37622	1.44629e-12	5.32495
BW25113_4467	glcF	glycolate oxidase 4Fe-4S iron-sulfur cluster subunit	3.67543	1.47539e-12	6.51324
BW25113_4126	yjdI	putative 4Fe-4S mono-cluster protein	2.75928	1.54208e-12	2.13848
BW25113_1541	ydfZ	selenoprotein, function unknown	2.05584	1.66181e-12	4.86655
BW25113_4131	cadA	lysine decarboxylase, acid-inducible	3.38913	1.90524e-12	6.30532
BW25113_2464	talA	transaldolase A	2.2139	2.49355e-12	5.67005
BW25113_0034	caiF	cai operon transcriptional activator	2.16111	2.54412e-12	5.24789
BW25113_2871	ygeX	2,3-diaminopropionate ammonia lyase, PLP-dependent	2.23762	2.6452e-12	3.63145
BW25113_3486	rbbA	ribosome-associated ATPase: ATP-binding protein/ATP-binding membrane protein	2.18307	3.0449e-12	7.42519
BW25113_1774	ydjJ	putative Zn-dependent NAD(P)-binding oxidoreductase	2.21865	3.52546e-12	2.4181
BW25113_0974	hyaC	hydrogenase 1, b-type cytochrome subunit	2.63925	5.95722e-12	2.23221
BW25113_1633	nth	DNA glycosylase and apyrimidinic (AP) lyase (endonuclease III)	-2.10953	6.05356e-12	4.86003
BW25113_2131	osmF	putative ABC superfamily transporter periplasmic-binding protein	2.53997	6.25821e-12	4.43964
BW25113_1225	narH	nitrate reductase 1, beta (Fe-S) subunit	-2.75779	6.25821e-12	7.26485
BW25113_3871	typA	GTP-binding protein	-2.34562	6.65634e-12	9.47826
BW25113_3925	glpX	fructose 1,6-bisphosphatase II	-2.3584	6.69327e-12	7.3406
BW25113_4195	ulaC	L-ascorbate-specific enzyme IIA component of PTS	2.09424	7.13897e-12	2.89024
BW25113_3710	mdtL	multidrug efflux system protein	1.97201	1.0507e-11	4.8969
BW25113_3543	dppB	dipeptide/heme transporter	3.90218	1.06329e-11	5.35384
BW25113_1683	sufB	component of SufBCD Fe-S cluster assembly scaffold	2.21537	1.08684e-11	4.75413
BW25113_1725	yniA	fructosamine kinase family protein	2.15992	1.18241e-11	8.80504
BW25113_0836	bssR	repressor of biofilm formation by indole transport regulation	2.09099	1.26078e-11	6.89394
BW25113_3005	exbD	membrane spanning protein in TonB-ExbB-ExbD complex	-1.99898	1.35065e-11	4.77854
BW25113_3115	tdcD	propionate kinase/acetate kinase C, anaerobic	3.75196	1.36733e-11	7.5185
BW25113_4287	fecE	iron-dicitrate transporter subunit	-1.9106	1.47756e-11	4.15414
BW25113_2975	glcA	glycolate transporter	3.66671	1.65512e-11	4.074
BW25113_1950	fliR	flagellar export pore protein	-1.91508	1.66011e-11	5.26783
BW25113_0203	alaV	\N	-2.62674	1.73701e-11	2.56856
BW25113_1627	rsxA	SoxR iron-sulfur cluster reduction factor component; inner membrane protein of electron transport complex	-1.86948	1.74202e-11	3.26318
BW25113_2659	csiD	carbon starvation protein	5.61031	1.85973e-11	6.38719
BW25113_1321	ycjX	DUF463 family protein, putative P-loop NTPase	2.58641	1.96376e-11	5.55414
BW25113_2662	gabT	4-aminobutyrate aminotransferase, PLP-dependent	4.34845	2.16456e-11	5.60788
BW25113_2880	ygfM	putative oxidoreductase	2.01808	2.28837e-11	2.58322
BW25113_1954	dsrA	\N	3.60304	2.45309e-11	1.09156
BW25113_1669	ydhT	FNR, Nar, NarP-regulated protein; putative subunit of YdhYVWXUT oxidoreductase complex	2.2248	3.25728e-11	3.52095
BW25113_3430	glgC	glucose-1-phosphate adenylyltransferase	2.08099	3.25728e-11	8.26382
BW25113_4335	yjiM	putative 2-hydroxyglutaryl-CoA dehydratase	2.11986	3.26251e-11	7.3971
BW25113_4598	yncL	stress-induced small inner membrane enterobacterial protein	2.42716	3.26251e-11	4.28672
BW25113_2881	xdhD	putative hypoxanthine oxidase, molybdopterin-binding/Fe-S binding	1.94744	3.29294e-11	5.04133
BW25113_2579	grcA	autonomous glycyl radical cofactor	2.66772	3.54925e-11	11.1724
BW25113_1877	yecT	uncharacterized protein	-1.91277	3.88435e-11	4.51623
BW25113_1936	intG	\N	-2.06438	3.94584e-11	5.14144
BW25113_0895	dmsB	dimethyl sulfoxide reductase, anaerobic, subunit B	2.60074	4.42585e-11	6.83046
BW25113_1285	gmr	cyclic-di-GMP phosphodiesterase; csgD regulator; modulator of Rnase II stability	2.27748	4.45528e-11	5.66159
BW25113_3239	yhcO	putative barnase inhibitor	2.99673	6.39564e-11	2.85952
BW25113_1182	hlyE	hemolysin E	2.60115	7.75734e-11	1.92623
BW25113_2661	gabD	succinate-semialdehyde dehydrogenase I, NADP-dependent	4.56121	7.91742e-11	5.75475
BW25113_3541	dppD	dipeptide/heme transporter	3.82629	8.53411e-11	5.46374
BW25113_3932	hslV	peptidase component of the HslUV protease	2.41668	8.84652e-11	6.01093
BW25113_4288	fecD	iron-dicitrate transporter subunit	-1.87282	9.90297e-11	3.02087
BW25113_0790	ybhP	endo/exonuclease/phosphatase family protein	2.71906	1.05203e-10	2.34813
BW25113_1442	ydcU	putative spermidine/putrescine transporter subunit	2.55181	1.07587e-10	3.4583
BW25113_3429	glgA	glycogen synthase	2.05093	1.19078e-10	7.33207
BW25113_4354	yjiY	putative transporter	-5.97968	1.27939e-10	9.23332
BW25113_1678	ldtE	murein L,D-transpeptidase	2.13412	1.35609e-10	5.96832
BW25113_2991	hybF	protein involved with the maturation of hydrogenases 1 and 2	2.30873	1.37231e-10	3.72976
BW25113_4329	yjiG	SpmB family inner membrane protein	1.82102	1.37495e-10	3.02321
BW25113_2878	ygfK	putative Fe-S subunit oxidoreductase subunit	2.30551	1.37495e-10	5.79776
BW25113_1722	ydiY	acid-inducible putative outer membrane protein	-2.54804	1.38169e-10	5.72215
BW25113_3566	xylF	D-xylose transporter subunit	2.0606	1.6398e-10	4.01354
BW25113_4187	aidB	DNA alkylation damage repair protein; flavin-containing DNA binding protein, weak isovaleryl CoA dehydrogenase	2.2756	2.02963e-10	4.53871
BW25113_1949	fliQ	flagellar biosynthesis protein	-1.81793	2.05707e-10	4.66586
BW25113_3478	nikC	nickel transporter subunit	-2.14685	2.19176e-10	4.0914
BW25113_3686	ibpB	heat shock chaperone	5.63455	2.22495e-10	6.1582
BW25113_1631	rsxG	SoxR iron-sulfur cluster reduction factor component; putative membrane protein of electron transport complex	-2.219	2.44873e-10	4.84175
BW25113_1514	lsrC	autoinducer 2 import system permease protein	2.34313	3.1e-10	3.07681
BW25113_3098	yqjD	membrane-anchored ribosome-binding protein	2.33076	3.15377e-10	6.38643
BW25113_2660	lhgO	L-2-hydroxyglutarate oxidase	4.82151	3.25831e-10	5.50367
BW25113_3003	yghA	putative oxidoreductase	2.42052	3.33478e-10	3.41023
BW25113_4227	ytfQ	galactofuranose binding proteint: periplasmic-binding component of ABC superfamily	2.74182	3.36058e-10	5.95537
BW25113_1513	lsrA	autoinducer 2 import ATP-binding protein	2.21432	4.09429e-10	4.13136
BW25113_3579	yiaO	2,3-diketo-L-gulonate-binding periplasmic protein	2.25765	4.12986e-10	1.91133
BW25113_0512	allB	allantoinase	2.17643	5.12418e-10	3.06873
BW25113_1630	rsxD	SoxR iron-sulfur cluster reduction factor component; putative membrane protein of electron transport complex	-1.89631	5.93839e-10	4.6699
BW25113_0811	glnH	glutamine transporter subunit	2.11709	6.6612e-10	9.0621
BW25113_2535	csiE	stationary phase inducible protein	2.02087	8.00893e-10	6.06468
BW25113_1901	araF	L-arabinose transporter subunit	2.02494	8.18459e-10	5.87782
BW25113_0325	yahK	aldehyde reductase, NADPH-dependent, Zn-containing, broad specificity	1.94647	8.62277e-10	5.16352
BW25113_2206	napA	nitrate reductase, periplasmic, large subunit	-2.1487	8.85393e-10	8.6954
BW25113_3942	katG	catalase-peroxidase HPI, heme b-containing	2.06671	8.85393e-10	10.7871
BW25113_1259	yciG	KGG family protein	5.10464	8.85393e-10	-0.0852634
BW25113_3127	garP	putative (D)-galactarate transporter	2.68851	1.00588e-09	9.38021
BW25113_1428	ydcK	uncharacterized protein	2.14608	1.0907e-09	4.14822
BW25113_2130	yehY	inner membrane putative ABC superfamily transporter permease	2.12519	1.13423e-09	2.58148
BW25113_3542	dppC	dipeptide/heme transporter	3.64203	1.18179e-09	4.27542
BW25113_2092	gatC	galactitol PTS permease-GatC subunit	2.12117	1.21999e-09	13.1323
BW25113_4678	yoeI	uncharacterized protein	-2.18155	1.34296e-09	3.00907
BW25113_1322	ycjF	UPF0283 family inner membrane protein	2.2447	1.38361e-09	5.33262
BW25113_3093	exuT	hexuronate transporter	2.1468	1.41891e-09	6.92164
BW25113_3714	purP	adenine permease, high affinity; adenine:H+ symporter	-1.8686	1.56683e-09	5.90086
BW25113_3099	yqjE	DUF1469 family inner membrane protein	2.26132	1.57716e-09	6.32182
BW25113_1238	tdk	thymidine kinase/deoxyuridine kinase	-1.6792	1.62742e-09	4.31153
BW25113_2347	yfdC	putative inner membrane protein	1.94314	1.73256e-09	3.22064
BW25113_1668	ydhS	putative oxidoreductase	1.97717	1.76034e-09	4.59335
BW25113_0330	prpR	propionate catabolism operon regulatory protein	3.16662	1.79632e-09	3.85608
BW25113_2137	yohF	putative oxidoreductase	1.884	1.79632e-09	3.44863
BW25113_0435	bolA	stationary-phase morphogene, transcriptional repressor for mreB; also regulator for dacA, dacC, and ampC	2.3772	1.98795e-09	7.39942
BW25113_1518	lsrG	autoinducer-2 (AI-2) degrading protein LsrG	2.60532	1.98795e-09	2.43729
BW25113_3367	nirC	nitrite transporter	-2.03367	2.3212e-09	3.77282
BW25113_0999	cbpM	modulator of CbpA co-chaperone	1.73404	2.39112e-09	4.63888
BW25113_1629	rsxC	SoxR iron-sulfur cluster reduction factor component; putative membrane-associated NADH oxidoreductase of electron transport complex	-2.10847	2.42186e-09	5.58983
BW25113_0977	hyaF	protein involved in nickel incorporation into hydrogenase-1 proteins	1.80225	2.44742e-09	2.26977
BW25113_4119	melA	alpha-galactosidase, NAD(P)-binding	1.75154	2.44742e-09	5.2779
BW25113_0880	cspD	inhibitor of DNA replication, cold shock protein homolog	2.48027	2.53222e-09	9.89441
BW25113_3162	deaD	ATP-dependent RNA helicase	-2.43789	2.8109e-09	7.57859
BW25113_1772	ydjH	putative kinase	1.89353	3.17987e-09	2.50208
BW25113_4428	hokB	toxic polypeptide, small	2.01695	3.24036e-09	3.23492
BW25113_3100	yqjK	uncharacterized protein	2.30862	3.40733e-09	6.09542
BW25113_1122	ymfA	DUF3592 family inner membrane protein	-1.97546	3.43265e-09	1.70468
BW25113_3931	hslU	molecular chaperone and ATPase component of HslUV protease	2.30775	3.50675e-09	8.14679
BW25113_4557	yidD	membrane protein insertion efficiency factor, inner membrane protein, UPF0161 family	-2.08573	3.77859e-09	4.29236
BW25113_0906	ycaP	UPF0702 family putative inner membrane protein	1.80643	4.02223e-09	3.74169
BW25113_3855	rrfA	\N	2.72808	4.03778e-09	4.67682
BW25113_1018	efeO	inactive ferrous ion transporter EfeUOB	-1.99104	4.25667e-09	2.65968
BW25113_0023	rpsT	30S ribosomal subunit protein S20	-2.0222	4.41393e-09	8.77602
BW25113_4485	ytfR	putative ABC superfamily sugar transporter ATP-binding subunit	2.05999	4.64072e-09	4.55415
BW25113_3969	gltT	\N	-1.8405	4.76767e-09	3.86265
BW25113_1002	agp	glucose-1-phosphatase/inositol phosphatase	1.90975	4.76767e-09	8.73158
BW25113_2364	dsdC	dsd operon activator; autorepressor	1.65358	4.88081e-09	4.37226
BW25113_4411	ecnB	entericidin B membrane lipoprotein	2.7966	5.02158e-09	4.62777
BW25113_2799	fucO	L-1,2-propanediol oxidoreductase	1.96018	5.33533e-09	7.05846
BW25113_2141	yohJ	UPF0299 family inner membrane protein	1.89976	6.17247e-09	2.88985
BW25113_4151	frdD	fumarate reductase (anaerobic), membrane anchor subunit	2.36116	6.1858e-09	7.87972
BW25113_0643	ybeL	DUF1451 family protein	1.92581	6.34815e-09	8.38481
BW25113_1773	ydjI	putative aldolase	1.79873	6.63819e-09	2.87889
BW25113_4409	blr	beta-lactam resistance membrane protein; divisome-associated protein	-1.64505	6.89513e-09	3.75881
BW25113_1836	yebV	uncharacterized protein	1.97246	7.03394e-09	4.07807
BW25113_0453	ybaY	outer membrane lipoprotein	2.39505	7.66052e-09	5.98259
BW25113_1269	rluB	23S rRNA pseudouridine(2605) synthase	-1.90625	7.83933e-09	7.21787
BW25113_3012	dkgA	2,5-diketo-D-gluconate reductase A	1.94333	7.86345e-09	5.36586
BW25113_1376	uspF	stress-induced protein, ATP-binding protein	2.09888	8.31594e-09	7.94687
BW25113_3134	agaW	\N	2.15579	8.48817e-09	1.59454
BW25113_2127	mlrA	transcriptional activator of csgD and csgBA	1.91457	8.64591e-09	3.53472
BW25113_0803	ybiI	DksA-type zinc finger protein	2.14081	9.30278e-09	2.67115
BW25113_3582	sgbU	putative L-xylulose 5-phosphate 3-epimerase	1.95041	9.4514e-09	1.97936
BW25113_1957	yodC	uncharacterized protein	2.06074	1.0191e-08	4.33446
BW25113_1454	yncG	glutathione S-transferase homolog	2.24826	1.01977e-08	2.02818
BW25113_2150	mglB	methyl-galactoside transporter subunit	2.93908	1.03666e-08	10.4257
BW25113_1810	yoaC	DUF1889 family protein	1.67607	1.0525e-08	4.53992
BW25113_0186	ldcC	lysine decarboxylase 2, constitutive	1.96115	1.14555e-08	5.7453
BW25113_2165	psuG	pseudouridine 5'-phosphate glycosidase	1.88292	1.20296e-08	3.15116
BW25113_2014	plaP	putrescine importer, low affinity	-2.24498	1.24357e-08	7.19046
BW25113_2093	gatB	galactitol-specific enzyme IIB component of PTS	1.91844	1.26294e-08	10.4444
BW25113_4685	yrbN	uncharacterized protein	-1.81403	1.35443e-08	3.30362
BW25113_3448	yhhA	DUF2756 family protein	1.8719	1.48429e-08	4.26001
BW25113_2797	sdaB	L-serine dehydratase 2	-2.26094	1.50735e-08	9.61823
BW25113_4334	yjiL	putative ATPase, activator of (R)-hydroxyglutaryl-CoA dehydratase	1.86745	1.58582e-08	5.752
BW25113_3431	glgX	glycogen debranching enzyme	1.85824	1.62142e-08	7.63812
BW25113_1313	ycjQ	putative Zn-dependent NAD(P)-binding oxidoreductase	1.80976	1.62142e-08	2.59405
BW25113_2142	yohK	LrgB family inner membrane protein	1.63045	1.62653e-08	3.96434
BW25113_4565	sgcB	putative enzyme IIB component of PTS	2.17954	1.73477e-08	1.52254
BW25113_2666	yqaE	cyaR sRNA-regulated protein	2.85573	1.74865e-08	2.91465
BW25113_0384	psiF	PsiF family protein	2.05738	1.7773e-08	3.54481
BW25113_3540	dppF	dipeptide transporter	2.92545	1.78156e-08	5.50356
BW25113_3487	yhiI	putative membrane fusion protein (MFP) of efflux pump	1.70869	1.78242e-08	7.25504
BW25113_3453	ugpB	glycerol-3-phosphate transporter subunit	3.97837	1.84333e-08	6.01843
BW25113_1626	ydgK	DUF2569 family inner membrane protein	-1.77562	2.11457e-08	4.16734
BW25113_0161	degP	serine endoprotease (protease Do), membrane-associated	2.25725	2.20193e-08	7.90083
BW25113_3102	yqjG	putative S-transferase	1.90646	2.28986e-08	4.80298
BW25113_3428	glgP	glycogen phosphorylase	1.84437	2.42498e-08	8.31451
BW25113_1795	yeaQ	UPF0410 family protein	2.02536	2.53119e-08	4.97576
BW25113_0058	rluA	dual specificity 23S rRNA pseudouridine(746), tRNA pseudouridine(32) synthase, SAM-dependent	-1.82386	2.87086e-08	5.51612
BW25113_1212	prmC	N5-glutamine methyltransferase, modifies release factors RF-1 and RF-2	-1.55202	2.87086e-08	4.6423
BW25113_3092	uxaC	uronate isomerase	1.93699	2.99462e-08	7.91374
BW25113_1748	astC	succinylornithine transaminase, PLP-dependent	5.74287	3.11626e-08	6.47384
BW25113_0831	gsiC	glutathione transporter, permease component, ABC superfamily	1.93702	3.26128e-08	4.66984
BW25113_0507	gcl	glyoxylate carboligase	2.87681	3.53555e-08	3.67141
BW25113_1971	yedY	membrane-anchored, periplasmic TMAO, DMSO reductase	1.62555	4.10193e-08	4.09215
BW25113_3073	patA	putrescine:2-oxoglutaric acid aminotransferase, PLP-dependent	1.98103	4.18401e-08	4.57207
BW25113_3409	feoB	fused ferrous iron transporter, protein B: GTP-binding protein/membrane protein	-1.7832	5.2413e-08	7.35643
BW25113_1020	phoH	ATP-binding protein; putative PhoH family P-loop ATPase	4.48525	5.26749e-08	5.97617
BW25113_2602	yfiL	lipoprotein	1.73285	5.529e-08	2.58318
BW25113_3259	prmA	methyltransferase for 50S ribosomal subunit protein L11	-1.70967	5.65534e-08	6.19662
BW25113_3416	malQ	4-alpha-glucanotransferase (amylomaltase)	1.81349	5.75401e-08	7.83647
BW25113_3548	yhjY	autotransporter beta-domain protein	1.73031	5.96145e-08	5.00303
BW25113_2995	hybB	putative hydrogenase 2 cytochrome b type component	2.01597	6.04452e-08	7.52436
BW25113_3552	yiaD	multicopy suppressor of bamB; outer membrane lipoprotein	-1.85011	6.10386e-08	5.35901
BW25113_0220	ivy	inhibitor of c-type lysozyme, periplasmic	1.74333	6.45985e-08	5.69693
BW25113_0508	hyi	hydroxypyruvate isomerase	3.72731	6.606e-08	1.51162
BW25113_2174	lpxT	lipid A 1-diphosphate synthase; undecaprenyl pyrophosphate:lipid A 1-phosphate phosphotransferase	-1.4923	6.76547e-08	3.43895
BW25113_4051	qorA	quinone oxidoreductase, NADPH-dependent	1.77678	8.10725e-08	6.66081
BW25113_2796	sdaC	putative serine transporter	-1.99025	8.46419e-08	10.4294
BW25113_0423	thiI	tRNA s(4)U8 sulfurtransferase	-1.82935	8.47421e-08	6.47846
BW25113_4459	ryjA	\N	1.80685	9.14105e-08	2.04745
BW25113_4518	ymdF	KGG family protein	1.87998	1.0252e-07	2.81376
BW25113_2663	gabP	gamma-aminobutyrate transporter	3.61668	1.0252e-07	3.83069
BW25113_2548	yphF	putative ABC superfamily sugar transporter periplasmic-binding protein	1.97993	1.13628e-07	1.32682
BW25113_4045	yjbJ	stress-induced protein, UPF0337 family	2.15606	1.29963e-07	5.42361
BW25113_2250	yfaZ	outer membrane protein, putative porin	-1.74438	1.35797e-07	4.57176
BW25113_2377	yfdY	DUF2545 family putative inner membrane protein	1.93236	1.36303e-07	3.71301
BW25113_1747	astA	arginine succinyltransferase	5.6549	1.43072e-07	5.60791
BW25113_2990	hybG	hydrogenase 2 accessory protein	1.7838	1.45035e-07	3.89525
BW25113_1990	ldtA	L,D-transpeptidase linking Lpp to murein	1.77466	1.45035e-07	5.86061
BW25113_2800	fucA	L-fuculose-1-phosphate aldolase	1.52157	1.48419e-07	4.22793
BW25113_0801	ybiC	putative dehydrogenase	1.71065	1.7015e-07	5.90851
BW25113_2129	yehX	putative ABC superfamily transporter ATP-binding subunit	1.7932	1.7426e-07	2.64449
BW25113_1044	ymdA	uncharacterized protein	-1.84677	1.8434e-07	6.1767
BW25113_3184	yhbE	EamA family inner membrane putative transporter	-1.86059	1.90038e-07	5.64289
BW25113_3604	lldR	dual role activator/repressor for lldPRD operon	-3.31237	1.93239e-07	6.77427
BW25113_3506	slp	outer membrane lipoprotein	1.86117	1.94192e-07	2.91934
BW25113_3097	yqjC	DUF1090 family putative periplasmic protein	1.78693	1.99614e-07	6.82035
BW25113_0485	glsA	glutaminase 1	1.78863	2.0233e-07	2.36187
BW25113_1196	ycgY	uncharacterized protein	2.45367	2.05771e-07	0.775845
BW25113_1449	curA	curcumin/dihydrocurcumin reductase, NADPH-dependent	1.72426	2.14307e-07	5.19389
BW25113_1521	uxaB	altronate oxidoreductase, NAD-dependent	1.8255	2.19694e-07	6.55228
BW25113_1511	lsrK	autoinducer-2 (AI-2) kinase	1.69444	2.28144e-07	4.70314
BW25113_0035	caiE	stimulator of CaiD and CaiB enzyme activities	1.69398	2.30718e-07	2.87475
BW25113_4194	ulaB	L-ascorbate-specific enzyme IIB component of PTS	1.58561	2.32625e-07	2.12638
BW25113_2460	eutQ	RmlC-like cupin domain protein	1.86567	2.33513e-07	1.54378
BW25113_0024	yaaY	uncharacterized protein	-1.66108	2.40984e-07	4.88946
BW25113_0814	ompX	outer membrane protein X	-1.7721	2.41225e-07	10.0493
BW25113_2310	argT	lysine/arginine/ornithine transporter subunit	3.16814	2.56323e-07	6.68837
BW25113_1628	rsxB	SoxR iron-sulfur cluster reduction factor component; putative iron-sulfur protein	-1.56029	2.65622e-07	3.39953
BW25113_1226	narJ	molybdenum-cofactor-assembly chaperone subunit (delta subunit) of nitrate reductase 1	-1.63367	2.66622e-07	4.70148
BW25113_3209	elbB	isoprenoid biosynthesis protein with amidotransferase-like domain	1.64824	2.90739e-07	6.57063
BW25113_1682	sufC	SufBCD Fe-S cluster assembly scaffold protein, ATP-binding protein	1.71558	2.9408e-07	3.0202
BW25113_0835	rimO	ribosomal protein S12 methylthiotransferase; radical SAM superfamily	-1.86532	2.9408e-07	5.53413
BW25113_4132	cadB	putative lysine/cadaverine transporter	3.22353	3.19868e-07	5.31814
BW25113_3272	rrfF	\N	3.18016	3.25802e-07	0.618769
BW25113_1000	cbpA	DnaK co-chaperone; curved DNA-binding protein	1.60308	3.29595e-07	6.43799
BW25113_1586	ynfD	DUF1161 family periplasmic protein	1.68882	3.29595e-07	3.49467
BW25113_3518	yhjA	putative cytochrome C peroxidase	1.62606	3.3486e-07	6.44743
BW25113_3294	rplQ	50S ribosomal subunit protein L17	-1.99454	3.38666e-07	10.9938
BW25113_0781	moaA	molybdopterin biosynthesis protein A	-1.6589	3.48762e-07	8.54175
BW25113_1131	purB	adenylosuccinate lyase	-1.85611	3.52607e-07	7.58664
BW25113_1937	fliE	flagellar basal-body component	-1.78745	3.76025e-07	6.69294
BW25113_0830	gsiB	glutathione periplasmic binding protein, ABC superfamily transporter	1.99151	3.897e-07	6.79331
BW25113_3432	glgB	1,4-alpha-glucan branching enzyme	1.68137	4.11595e-07	8.02831
BW25113_4230	ytfT	inner membrane putative ABC superfamily sugar transporter permease	2.13129	4.35723e-07	2.89011
BW25113_4199	yjfY	YhcN family protein, periplasmic	2.6272	4.38578e-07	0.624522
BW25113_2888	uacT	uric acid permease	1.87243	4.4299e-07	1.66261
BW25113_1252	tonB	membrane spanning protein in TonB-ExbB-ExbD transport complex	-1.37395	4.4299e-07	4.38017
BW25113_4006	purH	fused IMP cyclohydrolase/phosphoribosylaminoimidazolecarboxamide formyltransferase	-1.80689	4.61944e-07	5.65682
BW25113_3261	fis	global DNA-binding transcriptional dual regulator	-2.00219	4.74845e-07	6.30562
BW25113_1253	yciA	acyl-CoA esterase	-1.40373	4.95258e-07	4.22899
BW25113_3522	yhjD	inner membrane putative BrbK family alternate lipid exporter	1.68221	4.99538e-07	5.15915
BW25113_3236	mdh	malate dehydrogenase, NAD(P)-binding	2.07919	5.10513e-07	11.5253
BW25113_0162	cdaR	carbohydrate diacid regulon transcriptional regulator; autoregulator	1.66395	5.19436e-07	8.22127
BW25113_2527	hscB	HscA co-chaperone, J domain-containing protein Hsc56; IscU-specific chaperone HscAB	-1.56704	5.47737e-07	5.19612
BW25113_1515	lsrD	autoinducer 2 import system permease protein	2.32569	5.53893e-07	2.1735
BW25113_2458	eutD	phosphate acetyltransferase	1.80052	5.64966e-07	1.95068
BW25113_3183	obgE	GTPase involved in cell partioning and DNA repair	-1.73045	5.66962e-07	6.75398
BW25113_1648	ydhL	DUF1289 family protein	1.74339	5.71422e-07	2.9761
BW25113_1178	pliG	periplasmic inhibitor of g-type lysozyme	1.36408	6.02713e-07	3.92844
BW25113_0976	hyaE	putative HyaA chaperone	1.92343	6.62727e-07	1.2517
BW25113_2533	suhB	inositol monophosphatase	-1.60032	6.64171e-07	5.71463
BW25113_3186	rplU	50S ribosomal subunit protein L21	-1.80764	6.86405e-07	9.55627
BW25113_3153	yhbO	stress-resistance protein	1.75446	6.86405e-07	2.3392
BW25113_0832	gsiD	glutathione transporter, permease component, ABC superfamily	1.68678	6.90395e-07	4.15418
BW25113_2867	xdhB	xanthine dehydrogenase, FAD-binding subunit	1.49128	7.18601e-07	3.15052
BW25113_1314	ycjR	putative TIM alpha/beta barrel enzyme	1.47718	8.26631e-07	2.48753
BW25113_3295	rpoA	RNA polymerase, alpha subunit	-1.94012	9.27498e-07	12.924
BW25113_0607	uspG	universal stress protein UP12	1.68138	9.34201e-07	7.80728
BW25113_3091	uxaA	altronate hydrolase	1.74859	9.50925e-07	7.19366
BW25113_0469	apt	adenine phosphoribosyltransferase	-1.88347	9.50925e-07	5.96358
BW25113_1714	pheS	phenylalanine tRNA synthetase, alpha subunit	-1.70164	9.75832e-07	8.76782
BW25113_4299	yjhI	putative DNA-binding transcriptional regulator	1.35254	9.80127e-07	3.14562
BW25113_3474	yhhT	UPF0118 family putative transporter	1.38313	9.97243e-07	3.93144
BW25113_2449	yffR	CPZ-55 prophage; uncharacterized protein	1.74595	1.01932e-06	3.04694
BW25113_0346	mhpR	mhp operon transcriptional activator	3.22244	1.04555e-06	6.51814
BW25113_3798	leuT	\N	-1.69549	1.05302e-06	5.60607
BW25113_1258	yciF	putative rubrerythrin/ferritin-like metal-binding protein	1.99055	1.07086e-06	1.24661
BW25113_3721	bglB	cryptic phospho-beta-glucosidase B	-1.55195	1.16389e-06	2.23137
BW25113_4069	acs	acetyl-CoA synthetase	4.54115	1.19159e-06	8.605
BW25113_4152	frdC	fumarate reductase (anaerobic), membrane anchor subunit	1.82896	1.21747e-06	8.17417
BW25113_0674	asnB	asparagine synthetase B	1.60443	1.38281e-06	7.68454
BW25113_2804	fucU	L-fucose mutarotase	1.42985	1.44418e-06	4.80265
BW25113_1879	flhA	putative flagellar export pore protein	-1.61164	1.50567e-06	8.35566
BW25113_1276	acnA	aconitate hydratase 1	2.08373	1.6277e-06	8.07787
BW25113_4198	ulaF	L-ribulose 5-phosphate 4-epimerase	1.44427	1.62837e-06	2.72846
BW25113_3565	xylA	D-xylose isomerase	1.44095	1.6594e-06	4.40538
BW25113_1205	ychH	DUF2583 family putative inner membrane protein	1.69754	1.67741e-06	9.22273
BW25113_1755	ynjC	inner membrane putative ABC superfamily transporter permease	1.41621	1.70107e-06	3.68989
BW25113_2530	iscS	cysteine desulfurase (tRNA sulfurtransferase), PLP-dependent	-1.62694	1.70325e-06	7.85274
BW25113_0666	metU	\N	-1.57104	1.70325e-06	3.08497
BW25113_4129	lysU	lysine tRNA synthetase, inducible	1.58778	1.80125e-06	9.59538
BW25113_1211	prfA	peptide chain release factor RF-1	-1.49653	1.82213e-06	5.86846
BW25113_3799	proM	\N	-1.63371	1.87521e-06	2.04182
BW25113_1298	puuD	gamma-glutamyl-gamma-aminobutyrate hydrolase	2.92643	1.9277e-06	4.50219
BW25113_3946	fsaB	fructose-6-phosphate aldolase 2	1.3214	1.97466e-06	3.20573
BW25113_4035	malK	fused maltose transport subunit, ATP-binding component of ABC superfamily/regulatory protein	1.65966	2.03237e-06	8.61888
BW25113_0753	ybgS	putative periplasmic protein	1.66892	2.08273e-06	2.84088
BW25113_1520	yneE	bestrophin family putative inner membrane protein	1.31348	2.09311e-06	3.29088
BW25113_1062	pyrC	dihydro-orotase	-1.78353	2.11822e-06	6.08907
BW25113_1468	narZ	nitrate reductase 2 (NRZ), alpha subunit	1.26667	2.13846e-06	3.73766
BW25113_0515	allE	S-ureidoglycine aminohydrolase	1.3555	2.36477e-06	4.15873
BW25113_1681	sufD	component of SufBCD Fe-S cluster assembly scaffold	1.3809	2.43542e-06	3.86303
BW25113_1746	astD	succinylglutamic semialdehyde dehydrogenase	4.07414	2.43987e-06	5.27727
BW25113_3135	agaA	\N	1.333	2.6186e-06	2.66732
BW25113_2671	ygaC	uncharacterized protein	1.50526	2.62041e-06	3.00396
BW25113_2537	hcaR	hca operon transcriptional regulator	2.55404	2.63359e-06	5.9918
BW25113_1335	ogt	O-6-alkylguanine-DNA:cysteine-protein methyltransferase	-1.26233	2.64335e-06	4.28049
BW25113_4005	purD	phosphoribosylglycinamide synthetase phosphoribosylamine-glycine ligase	-1.83326	2.69031e-06	6.13457
BW25113_2765	queD	6-pyruvoyl tetrahydrobiopterin synthase (PTPS)	-1.31439	2.71304e-06	3.65258
BW25113_1310	ycjN	putative ABC superfamily sugar transporter periplasmic-binding protein	1.48706	2.75745e-06	3.18477
BW25113_0125	hpt	hypoxanthine phosphoribosyltransferase	-1.47163	2.80114e-06	6.83635
BW25113_1536	ydeI	hydrogen peroxide resistance OB fold protein; putative periplasmic protein	2.25319	2.90575e-06	0.922117
BW25113_2691	argQ	\N	-1.4461	2.98257e-06	4.90699
BW25113_0911	rpsA	30S ribosomal subunit protein S1	-1.75607	3.05292e-06	13.1968
BW25113_0308	ykgG	LutC family protein; putative electron transport chain YkgEFG component	1.4817	3.14263e-06	7.31016
BW25113_1297	puuA	glutamate--putrescine ligase	4.02517	3.26351e-06	5.8617
BW25113_2149	mglA	fused methyl-galactoside transporter subunits of ABC superfamily: ATP-binding components	2.19299	3.31976e-06	8.24984
BW25113_1948	fliP	flagellar biosynthesis protein	-1.43374	3.32477e-06	6.36038
BW25113_4217	ytfK	DUF1107 family protein	1.62731	3.32486e-06	8.07495
BW25113_4418	psrD	\N	-1.35545	3.49809e-06	4.7957
BW25113_0271	yagH	CP4-6 prophage; putative xylosidase/arabinosidase	1.5854	3.61156e-06	2.53281
BW25113_1207	prs	phosphoribosylpyrophosphate synthase	-1.63582	3.67778e-06	9.25738
BW25113_3995	rsd	stationary phase protein, binds sigma 70 RNA polymerase subunit	1.79837	3.70284e-06	6.48933
BW25113_0509	glxR	tartronate semialdehyde reductase, NADH-dependent	2.91275	3.75015e-06	2.51688
BW25113_2590	gltW	\N	-1.52205	3.77715e-06	3.74817
BW25113_0975	hyaD	hydrogenase 1 maturation protease	1.59644	3.80374e-06	2.05082
BW25113_3296	rpsD	30S ribosomal subunit protein S4	-1.97081	3.9692e-06	12.161
BW25113_3129	prlF	antitoxin of the SohA(PrlF)-YhaV toxin-antitoxin system	1.47501	3.97631e-06	5.23941
BW25113_0270	yagG	CP4-6 prophage; putative sugar transporter	1.58705	4.0312e-06	1.87336
BW25113_0059	rapA	RNA polymerase remodeling/recycling factor ATPase; RNA polymerase-associated, ATP-dependent RNA translocase	-1.48814	4.21989e-06	6.80838
BW25113_3133	agaV	N-acetylgalactosamine-specific enzyme IIB component of PTS	1.50888	4.22323e-06	2.83861
BW25113_4367	fhuF	ferric iron reductase involved in ferric hydroximate transport	-1.47489	4.24958e-06	2.72966
BW25113_0670	glnU	\N	-1.48607	4.29359e-06	6.25606
BW25113_3058	folB	bifunctional dihydroneopterin aldolase/dihydroneopterin triphosphate 2'-epimerase	-1.28656	4.42777e-06	3.44055
BW25113_2396	alaX	\N	-1.3479	4.45673e-06	3.03673
BW25113_2517	rlmN	dual specificity 23S rRNA m(2)A2503, tRNA m(2)A37 methyltransferase, SAM-dependent	-1.45679	4.49871e-06	6.67822
BW25113_3705	yidC	membrane protein insertase	-1.50755	4.49871e-06	8.7595
BW25113_3116	tdcC	L-threonine/L-serine transporter	2.528	4.49871e-06	8.75807
BW25113_1221	narL	response regulator in two-component regulatory system with NarX (or NarQ)	-1.4269	4.52338e-06	6.38069
BW25113_3892	fdoI	formate dehydrogenase-O, cytochrome b556 subunit	-1.55313	4.52937e-06	8.03595
BW25113_4122	fumB	anaerobic class I fumarate hydratase (fumarase B)	2.61571	4.67184e-06	7.59467
BW25113_2939	yqgB	uncharacterized protein	-1.30372	4.6825e-06	3.37714
BW25113_3605	lldD	L-lactate dehydrogenase, FMN-linked	-3.0694	4.7565e-06	8.06655
BW25113_1831	proQ	RNA chaperone, putative ProP translation regulator	-1.49907	5.0272e-06	8.41608
BW25113_1385	feaB	phenylacetaldehyde dehydrogenase	1.51712	5.13446e-06	4.55361
BW25113_1164	ycgZ	RcsB connector protein for regulation of biofilm and acid-resistance	2.88885	5.39642e-06	0.491094
BW25113_3365	nirB	nitrite reductase, large subunit, NAD(P)H-binding	-2.54403	5.53387e-06	9.16937
BW25113_3703	rpmH	50S ribosomal subunit protein L34	-1.48662	5.6121e-06	7.32773
BW25113_4088	alsB	D-allose transporter subunit	1.57684	5.71787e-06	4.708
BW25113_3297	rpsK	30S ribosomal subunit protein S11	-1.84373	5.85003e-06	11.0876
BW25113_2980	glcC	glycolate-inducible glc operon transcriptional repressor; autorepressor	2.02839	5.93823e-06	5.33695
BW25113_2148	mglC	methyl-galactoside transporter subunit	2.17322	5.96945e-06	7.77166
BW25113_1771	ydjG	alpha-Keto reductase, NADH-dependent; can use methylglyoxal as substrate	1.31022	6.16706e-06	3.21084
BW25113_3637	rpmB	50S ribosomal subunit protein L28	-1.52067	6.18436e-06	9.78833
BW25113_3704	rnpA	protein C5 component of RNase P	-1.71128	6.47013e-06	5.73503
BW25113_1064	grxB	glutaredoxin 2 (Grx2)	1.59393	7.03907e-06	5.9697
BW25113_3001	gpr	L-glyceraldehyde 3-phosphate reductase	1.48986	7.03907e-06	8.37851
BW25113_2168	fruK	fructose-1-phosphate kinase	1.46568	7.25976e-06	3.99153
BW25113_1796	yoaG	uncharacterized protein	-1.98216	7.33928e-06	0.415023
BW25113_2609	rpsP	30S ribosomal subunit protein S16	-1.79759	7.50672e-06	9.13619
BW25113_1492	gadC	glutamate:gamma-aminobutyric acid antiporter	1.512	7.56942e-06	3.08413
BW25113_2940	yqgC	uncharacterized protein	-1.35395	8.33517e-06	5.58819
BW25113_3185	rpmA	50S ribosomal subunit protein L27	-1.62181	8.76483e-06	8.97558
BW25113_4554	yibT	uncharacterized protein	1.51309	8.92405e-06	5.04714
BW25113_0672	leuW	\N	-1.55018	8.92405e-06	6.02553
[truncated: 3,837 more rows]
